# Supplementary material for: Evidence for mirror self-recognition in beluga whales (Delphinapterus leucas)
Source: PLoS One. 2026 May 20;21(5):e0348287. doi: 10.1371/journal.pone.0348287 (PMC13189309; doi:10.1371/journal.pone.0348287)
Supplement: S1 Data — (XLSX) [file pone.0348287.s008.xlsx]

## Sheet: Sheet1
Session Type	Tape # Name	Individual	Behavior or orientations in the absence of other behaviors	Bout Begin	Bout End	Bout Duration	Notes
Phase I Control Exposure
Prefeed	2A, 80019	Natasha	HPO	01:54:00	02:04:00	0:10:00
Prefeed	2A, 081411	Maris	HPO, firm melon press, lateral right eye	00:17:00	00:28:00	0:11:00
Prefeed	2A, 081411	Maris	Inverted, HVO	00:35:00	00:44:00	0:09:00
Prefeed	2A, 081411	Maris	HPO, firm melon press, bubble scants	02:30:00	02:34:00	0:04:00
Prefeed	2A, 081411	Maris/Marina	See notes (not a bout)				Maris chases Marina away from control
Prefeed	2A, 081411	Maris	HPO and firm melon press	06:09:00	06:25:00	0:16:00
Prefeed	2A, 082816	Maris	See notes (not a bout)	00:00:00	00:05:00	0:05:00	Maris open mouth and chases Marina away, not counted as control bout
Prefeed	2A, 082816	Maris	Inverted, firm melon press	01:35:00	01:44:00	0:09:00
Prefeed	2A, 083353	Natasha	HPO	00:48:00	00:54:00	0:06:00
Postfeed	2B3	Natasha	firm melon press	01:22:00	01:27:00	0:05:00
Postfeed	2B5	Natasha	HPO	00:16:00	00:21:00	0:05:00
Postfeed	2B6	Natasha	HPO, firm melon press	03:02:00	03:32:00	0:30:00
Postfeed	2B6	Natasha	HPO	08:34:00	08:40:00	0:06:00
Postfeed	2B7	Maris	HPO, lateral right, Bubble stream (not counted as a bout)	06:41:00	06:47:00	0:06:00	Maris far away difficult to determine if she is orienting to control
Prefeed	3A1	Natasha	HPO	00:07:00	00:10:00	0:03:00
Prefeed	3A1	Maris	firm melon press	04:27:00	04:32:00	0:05:00
Prefeed	3A2	Natasha	Bubble Burst	04:24:00	04:27:00	0:03:00
Prefeed	3A4	Natasha	HPO	09:07:00	09:15:00	0:08:00
Prefeed	3A5	Natasha	HPO , lateral right eye	02:05:00	02:10:00	0:05:00
Prefeed	4A1	Natasha	HPO	04:38:00	04:49:00	0:11:00
Prefeed	4A1	Maris	Vertical head nod, semicircular head movement as body moves from side to side	05:02:00	05:39:00	0:37:00
Prefeed	4A3	Maris	Lateral right eye, firm melon press	10:17:00	10:24:00	0:07:00
Postfeed	4B		See notes				No belugas approach control in 4B.
Prefeed	5A2	Natasha	Bubble scant	07:59:00	08:04:00	0:05:00
Prefeed	5A4	Natasha	HPO, lateral right eye	02:37:00	02:42:00	0:05:00
Postfeed	5B2	Natasha	Lateral left eye	04:03:00	04:06:00	0:03:00
Postfeed	5B7	Maris	firm melon press, vertical head nod	02:40:00	02:45:00	0:05:00
Prefeed	6A1	Natasha	firm melon press, HPO	05:35:00	05:45:00	0:10:00
Prefeed	6A3	Natasha	Head waggle, firm melon press	03:39:00	03:43:00	0:04:00
			See notes				Belugas do not apporach control in 6B.
Prefeed	7A1	Natasha	HPO	04:32:00	04:41:00	0:09:00
Postfeed	7B1	Maris	Vertical head nod	08:24:00	08:27:00	0:03:00
Prefeed	8A1	Natasha	Firm melon press	02:27:00	02:30:00	0:03:00
Prefeed	8A3	Kathy	Open mouth (very brief, mouth not open wide), firm melon press, HPO	04:50:00	05:07:00	0:17:00	Open mouth of Kathy not directed towards mirror
Postfeed	8B2	Natasha	HPO	07:10:00	07:21:00	0:11:00
Prefeed	9A1	Natasha	HPO	00:00:00	00:06:00	0:06:00
Prefeed	9A2	Natasha	vertical head nod, dhb	02:03:00	02:10:00	0:07:00
Prefeed	9A2	Natasha	HPO	05:11:00	05:15:00	0:04:00
Prefeed	9A2	Natasha	HPO	07:15:00	07:38:00	0:23:00
Prefeed	9A4	Maris	See notes (not counted as bout)	04:41:00	04:44:00	0:03:00	Maris bubble stream, but is not oriented to control
Phase I Mirror Exposure
Prefeed	10A2	Natasha	HPO	00:00:00	00:11:00	0:11:00
Prefeed	10A2	Natasha	HPO	00:09:00	00:22:00	0:13:00
Prefeed	10A2	Maris	HPO, lateral right eye	00:25:00	00:31:00	0:06:00
Prefeed	10A3	Natasha	dhb, HPO, HVO	00:06:00	00:10:00	0:04:00
Prefeed	10A3	Maris	dhb, HPO	00:27:00	00:30:00	0:03:00
Prefeed	10A4	Maris	Firm melon press	00:00:00	00:13:00	0:13:00
Prefeed	10A4	Natasha	HPO, jaw clap	00:21:00	00:25:00	0:04:00
Prefeed	10A4	Maris	Lateral right eye, jaw clap	00:42:00	00:48:00	0:06:00
Prefeed	10A4	Maris	dhb, HPO	01:12:00	01:27:00	0:15:00
Prefeed	10A4	Natasha	HPO	01:28:00	01:38:00	0:10:00
Prefeed	10A6	Maris	dhb, firm mleon press, HVO	00:16:00	00:46:00	0:30:00
Prefeed	10A7	Maris	dhb, orientations continously alternate between HPO, lateral left eye, lateral right eye, inverted, HVO at end	00:00:00	00:23:00	0:23:00
Prefeed	10A7	Maris	Inverted, HPO	01:21:00	01:31:00	0:10:00
Prefeed	10A7	Maris	firm melon press, vertical head nod	02:08:00	02:13:00	0:05:00
Prefeed	10A8	Maris	Inverted, lateral right eye, HVO, inverted, lateral left eye, inverted, HVO, dhb	00:19:00	01:01:00	0:42:00
Prefeed	10A8	Natasha	dhb, HVO	01:50:00	01:55:00	0:05:00
Prefeed	10A8	Maris	Inverted dhb	02:14:00	02:32:00	0:18:00
Prefeed	10A8	Natasha	HPO, dhb	03:40:00	03:45:00	0:05:00
Prefeed	10A9	Maris	Head waggle, repetitve dhb	00:08:00	00:22:00	0:14:00
Prefeed	10A9	Natasha	Lateral right eye, firm melon press, dhb, HVO	01:25:00	01:39:00	0:14:00
Prefeed	10A9	Maris	HPO, lateral right eye, inverted, HVO	01:46:00	02:02:00	0:16:00
Prefeed	10A9	Maris	Lateral right eye	03:21:00	03:28:00	0:07:00
Prefeed	10A9	Maris	Lateral left eye, horizontal head shake	04:35:00	04:44:00	0:09:00
Prefeed	10A9	Maris	Lateral right eye	05:18:00	05:24:00	0:06:00
Prefeed	10A10	Natasha	Vertical head nod, lateral right eye	00:00:00	00:10:00	0:10:00
Prefeed	10A10	Maris	dhb, lateral right eye	00:19:00	00:32:00	0:13:00
Prefeed	10A11	Maris	dhb, HVO, dhb, firm melon press, dhb (bites bubble produced from dhb), open mouth	00:06:00	00:43:00	0:37:00	Bubble bite not repetitive, mouth is not open wide, not enough to be considered self-directed
Prefeed	10A11	Natasha	HPO, dhb	00:49:00	00:56:00	0:07:00
Prefeed	10A13	Natasha	Far view HPO (not counted as a bout)	00:46:00	00:54:00	0:08:00	Possible far viewing at a distance ≥ ~ 6 ft are not inlcuded as bouts and therefore are excluded from the analysis to be conservative.
Prefeed	10A16	Natasha	HPO	04:00:00	04:06:00	0:06:00
Prefeed	10A16	Natasha	HPO, firm melon press	07:08:00	07:17:00	0:09:00
Prefeed	10A16	Natasha	HPO, firm melon press	08:35:00	08:46:00	0:11:00
Prefeed	10A17	Natasha	HPO	00:55:00	01:05:00	0:10:00
Prefeed	10A18	Natasha	HPO	01:20:00	01:23:00	0:03:00
Postfeed	10B2	Natasha	HPO	07:17:00	07:22:00	0:05:00
Postfeed	10B3	Natasha	firm melon press, HPO	01:41:00	01:50:00	0:09:00
Postfeed	10B5	Natasha	HPO , lateral right eye	04:59:00	05:08:00	0:09:00
Postfeed	10B5	Natasha	HPO, firm melon press	05:52:00	05:59:00	0:07:00
Postfeed	10B5	Maris	HPO	06:39:00	06:45:00	0:06:00
Postfeed	10B5	Maris	Inverted, HPO, firm melon press	06:52:00	07:07:00	0:15:00
Postfeed	10B5	Maris	HPO , firm melon press	07:19:00	07:28:00	0:09:00
Postfeed	10B5	Natasha	Melon touch	09:01:00	09:04:00	0:03:00
Postfeed	10B6	Maris	Lateral right eye	00:00:00	00:05:00	0:05:00
Postfeed	10B6	Maris	HVO, vertical head nod	02:12:00	02:17:00	0:05:00
Postfeed	10B6	Natasha	firm melon press	02:31:00	02:35:00	0:04:00
Postfeed	10B6	Maris	firm melon press, melon touch	02:56:00	03:30:00	0:34:00
Postfeed	10B6	Maris	Lateral right eye	03:37:00	03:41:00	0:04:00
Prefeed	11A2	Maris	Firm melon press	00:00:00	00:23:00	0:23:00
Prefeed	11A3	Maris	Inverted, firm melon press, jaw clap	00:00:00	00:15:00	0:15:00
Prefeed	11A3	Kathy	Lateral right eye	00:29:00	00:32:00	0:03:00
Prefeed	11A3	Natasha	firm melon press, inverted	00:44:00	01:05:00	0:21:00
Prefeed	11A3	Natasha	firm melon press, HVO	01:30:00	01:37:00	0:07:00
Prefeed	11A4	Maris	Inverted, firm melon press, dhb	00:00:00	00:18:00	0:18:00
Prefeed	11A4	Natasha	HPO	00:16:00	00:23:00	0:07:00
Prefeed	11A6	Maris	Semicircular head movement	00:20:00	00:45:00	0:25:00
Prefeed	11A6	Natasha	Melon touch, HPO, dhb, HVO bubble production	00:46:00	01:00:00	0:14:00
Prefeed	11A6	Maris	HPO, lateral right eye, firm melon press	01:09:00	01:37:00	0:28:00
Prefeed	11A7	Maris	Inverted, HPO	00:40:00	00:53:00	0:13:00
Prefeed	11A7	Natasha	firm melon press, dhb	01:05:00	01:20:00	0:15:00
Prefeed	11A7	Natasha	firm melon press, dhb	01:47:00	01:51:00	0:04:00
Prefeed	11A8	Maris	Bubble stream, bubble bite	00:00:00	00:19:00	0:19:00
Prefeed	11A8	Natasha	Bubble bite	00:19:00	00:29:00	0:10:00
Prefeed	11A9	Maris	Open mouth, firm melon press	00:00:00	00:14:00	0:14:00
Prefeed	11A9	Natasha	HPO , bubble burst	00:17:00	00:37:00	0:20:00
Prefeed	11A10	Natasha	Bubble bite	00:36:00	02:37:00	2:01:00
Prefeed	11A10	Maris	Open mouth	04:01:00	04:16:00	0:15:00
Prefeed	11A11	Natasha	Bubble bite	00:00:00	00:18:00	0:18:00
Prefeed	11A11	Natasha	firm melon press	00:52:00	00:55:00	0:03:00
Prefeed	11A11	Natasha	firm melon press, upward head jerk	03:06:00	03:11:00	0:05:00
Prefeed	11A11	Natasha	HPO, firm melon press	03:42:00	03:47:00	0:05:00
Prefeed	11A11	Natasha	HPO, firm melon press, bubble bite	05:09:00	05:18:00	0:09:00
Prefeed	11A11	Natasha	Bubble bite	06:36:00	07:10:00	0:34:00
Prefeed	11A11	Natasha	Bubble bite	07:43:00	07:56:00	0:13:00
Prefeed	11A11	Natasha	HPO, firm melon press, bubble bite	08:16:00	08:25:00	0:09:00
Prefeed	11A11	Natasha	Bubble bite	08:59:00	09:17:00	0:18:00
Prefeed	11A12	Natasha	firm melon press, bubble bite	00:22:00	00:32:00	0:10:00
Prefeed	11A12	Maris	Bubble bite	00:36:00	01:30:00	0:54:00
Prefeed	11A12	Natasha	HPO, firm melon press	08:12:00	08:17:00	0:05:00
Prefeed	11A12	Natasha	Open mouth, firm melon press	08:36:00	08:48:00	0:12:00
Prefeed	11A13	Natasha	HPO, firm melon press	00:07:00	00:18:00	0:11:00
Prefeed	11A14	Maris	Bubble bite	00:07:00	00:25:00	0:18:00
Prefeed	11A14	Maris	Bubble stream, jaw clap, bubble bite	01:35:00	01:55:00	0:20:00
Postfeed	11B2	Maris	Bubble bite	03:27:00	03:38:00	0:11:00
Postfeed	11B2	Maris	Lateral right eye, HPO, lateral left eye	06:47:00	06:53:00	0:06:00
Postfeed	11B3	Natasha	HPO , inverted	03:03:00	03:09:00	0:06:00
Postfeed	11B4	Natasha	firm melon press, dhb, lateral right eye	01:00:00	01:06:00	0:06:00
Postfeed	11B4	Maris	HPO	05:21:00	05:29:00	0:08:00
Postfeed	11B4	Maris	Bubble bite	06:02:00	06:12:00	0:10:00
Postfeed	11B4	Maris	Bubble bite, dhb	09:29:00	09:48:00	0:19:00
Postfeed	11B5	Natasha	HPO	01:01:00	01:09:00	0:08:00
Prefeed	12A2	Marina	HPO, firm melon press	07:45:00	07:48:00	0:03:00
Prefeed	12A4	Marina	HVO	03:12:00	03:20:00	0:08:00
Prefeed	12A4	Marina	HPO	03:48:00	04:00:00	0:12:00
Prefeed	12A4	Natasha	HPO	04:44:00	05:53:00	1:09:00
Postfeed	12B2	Natasha	Vertical head nod , firm melon press	04:01:00	04:13:00	0:12:00
Postfeed	12B3	Natasha	HPO, firm melon press	01:52:00	02:10:00	0:18:00
Postfeed	12B4	Natasha	HVO, HPO	09:13:00	09:26:00	0:13:00
Postfeed	12B4	Natasha	HPO	04:49:00	06:02:00	1:13:00
Prefeed	13A1	Natasha	HPO, SHD	02:12:00	02:28:00	0:16:00
Prefeed	13A1	Natasha	HPO	04:47:00	04:52:00	0:05:00
Prefeed	13A2	Natasha	HPO, HVO, lateral right eye	01:16:00	01:23:00	0:07:00
Prefeed	13A2	Maris	Lateral left eye to lateral right eye to HVO	01:32:00	01:58:00	0:26:00
Prefeed	13A2	Maris	HPO to lateral right eye, firm melon press, vertical head nod	03:16:00	NA	NA	Tape cuts off
Prefeed	13A2	Maris	firm melon press, dhb, bubble stream	04:31:00	04:41:00	0:10:00
Prefeed	13A3	Natasha	HPO , swim backwards	02:19:00	02:30:00	0:11:00
Prefeed	13A3	Maris	Bubble Bite	02:43:00	03:10:00	0:27:00
Prefeed	13A3	Natasha	HPO , firm melon press, HVO	03:16:00	03:37:00	0:21:00
Prefeed	13A3	Maris	HPO to lateral left eye, bubble scant, dhb, HVO to inverted, dhb, dhb, vertical head nod, firm melon press	03:52:00	05:12:00	1:20:00
Prefeed	13A3	Kathy	Lateral right eye	05:39:00	05:52:00	0:13:00
Prefeed	13A3	Maris	firm melon press	07:30:00	07:44:00	0:14:00
Prefeed	13A3	Maris	Lateral right eye, HPO, firm melon press	09:03:00	09:38:00	0:35:00
Prefeed	13A4	Maris	Lateral right eye, pec shimmy , vertical head nod	01:24:00	01:49:00	0:25:00
Prefeed	13A4	Maris	firm melon press, lateral right eye, vertical head nod	03:09:00	03:20:00	0:11:00
Prefeed	13A4	Natasha	HPO, SHD	05:11:00	05:15:00	0:04:00
Prefeed	13A4	Maris	Vertical head nod, neck stretch	08:02:00	08:18:00	0:16:00
Prefeed	13A4	Maris	firm melon press, head waggle	08:49:00	09:02:00	0:13:00
Prefeed	13A4	Maris	Lateral right eye, upward head jerk	09:55:00	10:07:00	0:12:00
Prefeed	13A5	Maris	Lateral right eye	00:14:00	00:17:00	0:03:00
Prefeed	13A5	Maris	Bubble bite	01:11:00	01:51:00	0:40:00
Prefeed	13A5	Natasha	firm melon press, vertical head nod, open mouth	02:03:00	02:45:00	0:42:00
Prefeed	13A5	Maris	firm melon press, bubble stream	03:02:00	03:45:00	0:43:00
Prefeed	13A5	Maris	Lateral right eye	04:37:00	04:41:00	0:04:00
Prefeed	13A5	Maris	Lateral right eye, head waggle, bubble stream, bubble bite, firm melon press	05:07:00	05:46:00	0:39:00
Prefeed	13A5	Maris	Neck stretch, upward head jerk	06:12:00	06:39:00	0:27:00
Prefeed	13A5	Maris	Lateral right eye, vertical head nod, firm melon press, bubble stream	07:21:00	07:44:00	0:23:00
Prefeed	13A5	Maris	firm melon press, bubble bite, head waggle, neck stretch, HVO	09:40:00	10:33:00	0:53:00
Prefeed	13A6	Maris	HPO, HVO, HPO, lateral right eye	01:20:00	02:11:00	0:51:00
Prefeed	13A6	Natasha	Firm melon press	06:13:00	06:17:00	0:04:00
Prefeed	13A6	Maris	Lateral right eye	07:36:00	07:40:00	0:04:00
Prefeed	13B, 133741	Natasha	Barrel Roll	00:48:00	00:52:00	0:04:00
Postfeed	13B, 133741	All	Feed	05:00:00	09:28:00	4:28:00
Feed	13B, 133741	Natasha	Feed break away	07:48:00			Natasha breaks from feed, but does not come up to mirror
Postfeed	13B, 135445	Maris	Semicircular head movement	00:00:00	00:08:00	0:08:00
Postfeed	13B, 135445	Maris	Semicurcular head movement	00:15:00	00:19:00	0:04:00
Postfeed	13B, 135445	Maris	Bubble stream	00:19:00	00:43:00	0:24:00
Postfeed	13B, 135445	Maris	firm melon press, reguritates	03:37:00	03:41:00	0:04:00
Postfeed	13B, 140610	Maris	firm melon press	05:34:00	05:39:00	0:05:00
Postfeed	13B, 140610	Maris	firm melon press, inverted, semicircular head movement	06:58:00	07:25:00	0:27:00
Postfeed	13B, 140610	Maris	Head Waggle, HVO	07:36:00	07:48:00	0:12:00
Postfeed	13B, 140610	Maris	HVO, vertical ventral orient	10:13:00	10:29:00	0:16:00
Postfeed	13B, 140610	Maris	Head waggle, bubble bite	10:39:00	10:50:00	0:11:00
Postfeed	13B, 140610	Maris	Bubble scants, inverted, upward head jerk	13:04:00	13:34:00	0:30:00
Postfeed	13B,140610	Maris	Inverted, firm melon press	13:50:00	14:24:00	0:34:00
Postfeed	13B, 140610	Natasha	HPO	18:50:00	19:10:00	0:20:00
Postfeed	13B, 142643	Maris	HPO, firm melon press	00:06:00	01:38:00	1:32:00
Postfeed	13B, 142643	Natasha	firm melon press, lateral left eye	02:09:00	02:50:00	0:41:00
Postfeed	13B, 142643	Natasha	firm melon press, lateral right eye	03:30:00	03:48:00	0:18:00
Postfeed	13B, 142643	Maris	HPO, firm melon press, lateral right eye	03:56:00	05:02:00	1:06:00
Postfeed	13B, 142643	Maris	Bubble stream, HPO	07:00:00	08:30:00	1:30:00
Prefeed	14A, 063325	Maris	HPO	00:15:00	00:31:00	0:16:00
Prefeed	14A, 062135	Natasha	HPO	00:49:00	01:30:00	0:41:00
Prefeed	14A, 062135	Natasha	HPO	01:54:00	01:59:00	0:05:00
Prefeed	14A, 065802	Maris	firm melon press, head waggle, bubble bite	12:46:00	13:05:00	0:19:00
Prefeed	14A, 065802		Feed Starts	14:39:00
Feed	14B,073624	Maris	Breaks feed	02:39:00			Maris breaks feed, but does not come up to mirror
Postfeed	14B, 075135	Natasha	HPO	10:28:00	10:39:00	0:11:00
Postfeed	14B, 082128	Maris	firm melon press	00:07:00	00:11:00	0:04:00
Prefeed	15A1	Natasha	HPO, neck stretch	01:01:00	01:16:00	0:15:00
Prefeed	15A1	Natasha	Neck stretch, firm melon press	01:33:00	01:42:00	0:09:00
Postfeed	15B5	Maris	Bubble bite	05:50:00	06:23:00	0:33:00
Prefeed	16	Natasha	firm melon press, inverted	00:00:00	00:15:00	0:15:00
Prefeed	16	Natasha	firm melon press	01:53:00	01:56:00	0:03:00
Prefeed	16	Natasha	firm melon press	02:53:00	03:10:00	0:17:00
Prefeed	16	Maris	Firm melon press, lateral right eye, firm melon press	03:26:00	03:52:00	0:26:00	There is a barrel roll, but Maris appears to barrel roll as she leaves from the mirror so it is not scored as an event
Prefeed	16	Natasha	Inverted, firm melon press	04:11:00	04:35:00	0:24:00
Prefeed	16	Natasha	firm melon press, HPO	09:12:00	09:17:00	0:05:00
Prefeed	16A1	Natasha	HPO, firm melon press	02:13:00	02:31:00	0:18:00
Prefeed	16A1	Natasha	HPO , lateral right eye	02:55:00	03:18:00	0:23:00
Prefeed	16A1	Natasha	HPO, lateral right eye	03:34:00	03:43:00	0:09:00
Prefeed	16A1	Natasha	firm melon press	05:25:00	05:29:00	0:04:00
Prefeed	16A1	Natasha	firm melon press	06:47:00	06:50:00	0:03:00
Prefeed	16A1	Maris	Barrel roll, open mouth, HPO	07:54:00	09:07:00	1:13:00
Prefeed	16A2	Maris	firm melon press	00:06:00	00:12:00	0:06:00
Prefeed	16A2	Maris	Bubble bite	03:58:00	04:35:00	0:37:00
Prefeed	16A2	Maris	HPO, Firm melon press, pec shimmy	06:31:00	06:49:00	0:18:00
Prefeed	16A2	Natasha	Lateral right eye, firm melon press	06:51:00	06:58:00	0:07:00
Prefeed	16A2	Maris	HVO, HPO, horizontal head shake, lateral right eye, bubble stream	07:00:00	09:11:00	2:11:00
Prefeed	16A3	Maris	Lateral right eye, HPO, bubble stream	00:00:00	1:07:00	1:07:00
Prefeed	16A3	Maris	Bubble bite	02:34:00	03:46:00	1:12:00
Prefeed	16A3	Maris	HPO, firm melon press	04:20:00	04:48:00	0:28:00
Prefeed	16A3	Maris	Bubble bite	05:32:00	05:49:00	0:17:00
Prefeed	16A3	Maris	Bubble bite	05:58:00	06:29:00	0:31:00
Prefeed	16A3	Maris	Bubble bite	07:02:00	07:49:00	0:47:00
Prefeed	16A3	Maris	Bubble bite	08:05:00	08:19:00	0:14:00
Prefeed	16A3	Maris	firm melon press, bubble stream	08:41:00	09:15:00	0:34:00
Prefeed	16A5	Maris	HPO and lateral right eye	01:05:00	01:08:00	0:03:00
Prefeed	16A5	Maris	Bubble bite	04:23:00	04:35:00	0:12:00
Prefeed	16A5	Natasha	HPO , firm melon press	06:18:00	06:38:00	0:20:00
Prefeed	16A5	Natasha	HPO , firm melon press	07:17:00	07:34:00	0:17:00
Prefeed	16A5	Maris	Bubble bite	08:32:00	09:03:00	0:31:00
Prefeed	16A6	Marina	firm melon press, bubble stream	00:11:00	00:18:00	0:07:00
Prefeed	16A6	Maris	firm melon press, bubble stream	06:15:00	06:24:00	0:09:00
Postfeed	16B1	Marina	firm melon press, bubble stream	00:13:00	00:16:00	0:03:00
Postfeed	16B1	Maris	firm melon press, bubble stream	06:16:00	06:26:00	0:10:00
Postfeed	16B3	Natasha	HPO, firm melon press	02:25:00	02:34:00	0:09:00
Postfeed	16B3	Natasha	HPO, firm melon press	03:58:00	04:13:00	0:15:00
Postfeed	16B3	Maris	Bubble stream, firm melon press	05:39:00	05:49:00	0:10:00
Postfeed	16B3	Maris	firm melon press, inverted	08:48:00	08:55:00	0:07:00
Postfeed	16B3	Natasha	firm melon press	10:00:00	10:06:00	0:06:00
Postfeed	16B4	Natasha	firm melon press, HPO	00:36:00	00:44:00	0:08:00
Postfeed	16B4	Maris	firm melon press, lateral right eye, HPO	01:03:00	01:11:00	0:08:00
Postfeed	16B4	Maris	firm melon press	01:47:00	01:51:00	0:04:00
Postfeed	16B4	Maris	firm melon press, lateral right eye	02:25:00	02:34:00	0:09:00
Postfeed	16B4	Maris	Firm melon press	03:14:00	03:23:00	0:09:00
Postfeed	16B4	Natasha	firm melon press, vertical head nod	03:52:00	04:02:00	0:10:00
Postfeed	16B4	Maris	Pec shimmy	04:10:00	04:16:00	0:06:00
Postfeed	16B4	Maris	firm melon press, lateral right eye	05:09:00	05:16:00	0:07:00
Postfeed	16B4	Natasha	firm melon press, HPO	05:27:00	05:55:00	0:28:00
Postfeed	16B4	Maris	firm melon press, lateral right eye	06:10:00	06:45:00	0:35:00
Postfeed	16B4	Natasha	firm melon press, HPO	06:57:00	07:17:00	0:20:00
Postfeed	16B4	Maris	firm melon press, bubble stream	07:28:00	07:54:00	0:26:00
Postfeed	16B4	Maris	Firm melon press, firm melon press	08:08:00	08:28:00	0:20:00
Postfeed	16B4	Natasha	firm melon press, inverted	08:43:00	08:51:00	0:08:00
Postfeed	16B4	Maris	Bubble bite	09:19:00	09:38:00	0:19:00
Postfeed	16B5	Natasha	firm melon press, inverted	00:00:00	00:16:00	0:16:00
Postfeed	16B5	Maris	firm melon press	01:06:00	01:10:00	0:04:00
Postfeed	16B5	Natasha	firm melon press, upward head jerk	02:55:00	03:07:00	0:12:00
Postfeed	16B5	Maris	firm melon press, barrel roll	03:27:00	03:57:00	0:30:00
Postfeed	16B5	Natasha	firm melon press	04:11:00	04:36:00	0:25:00
Postfeed	16B5	Natasha	firm melon press	09:12:00	09:17:00	0:05:00
Postfeed	16B5	Natasha	firm melon press, HPO	08:05:00	08:22:00	0:17:00
Postfeed	16B5	Natasha	firm melon press	09:02:00	?	?	Video cuts out
Prefeed	17A1	Maris	HPO, firm melon press	00:00:00	01:09:00	1:09:00
Prefeed	17A1	Natasha	Neck stretch, firm melon press	01:14:00	01:36:00	0:22:00
Prefeed	17A1	Natasha /Maris	Natasha, HPO, Maris firm melon press	03:31:00	04:44:00	1:13:00	Natasha head jerks toward Maris, but not the mirror, likely because Maris is hogging the mirror
Prefeed	17A1	Maris	HPO, lateral right eye, firm melon press, HPO	05:05:00	06:35:00	1:30:00	Maris HPO, Natasha possibly HPOS in background, but it is not clear how much of the mirror she can see since Maris s blocking much of the view. Not coded as a stationing event for Natasha
Prefeed	17A1	Maris	firm melon press	07:16:00	07:30:00	0:14:00
Prefeed	17A1	Maris	Bubble bite	08:26:00	08:35:00	0:09:00
Prefeed	17A2	Maris	firm melon press	00:20:00	00:27:00	0:07:00
Prefeed	17A2	Natasha	HPO	00:38:00	00:51:00	0:13:00
Prefeed	17A2	Maris	Bubble bite	01:22:00	01:26:00	0:04:00
Prefeed	17A2	Natasha	Bubble stream	09:15:00	09:18:00	0:03:00
Prefeed	17A2	Maris	Bubble scant, firm melon press	09:19:00	09:30:00	0:11:00
Prefeed	17A3	Natasha	Bubble stream	00:53:00	00:59:00	0:06:00
Prefeed	17A3	Maris	firm melon press, bubble stream	03:27:00	03:32:00	0:05:00
Prefeed	17A3	Natasha	firm melon press, HPO	03:43:00	04:22:00	0:39:00
Prefeed	17A3	Maris	Bubble bite	04:38:00	04:48:00	0:10:00
Prefeed	17A3	Natasha	firm melon press, HPO	05:01:00	05:14:00	0:13:00
Prefeed	17A3	Maris	firm melon press, HPO	05:09:00	05:51:00	0:42:00
Prefeed	17A3	Maris	firm melon press, melon touch	06:11:00	06:20:00	0:09:00
Prefeed	17A3	Maris	Bubble burst	06:45:00	06:49:00	0:04:00
Prefeed	17A3	Natasha	firm melon press	09:16:00	09:20:00	0:04:00
Prefeed	17A4	Natasha	firm melon press, bubble stream	08:43:00	08:49:00	0:06:00
Postfeed	17B3	Natasha	firm melon press, HPO	07:41:00	07:54:00	0:13:00
Postfeed	17B3	Natasha	firm melon press	08:21:00	08:24:00	0:03:00
Postfeed	17B3	Natasha	Firm melon press	08:54:00	09:21:00	0:27:00
Postfeed	17B4	Natasha	Firm melon press	00:41:00	00:57:00	0:16:00
Postfeed	17B4	Natasha	firm melon press, inverted	01:23:00	01:31:00	0:08:00
Postfeed	17B4	Natasha	firm melon press	02:05:00	02:13:00	0:08:00
Postfeed	17B4	Natasha	firm melon press, HPO	02:41:00	02:50:00	0:09:00
Postfeed	17B4	Natasha	Bubble burst, firm melon press	04:34:00	04:45:00	0:12:00
Postfeed	17B4	Natasha	firm melon press	05:34:00	05:37:00	0:03:00
Postfeed	17B4	Maris	bubble bite, dhb	07:25:00	07:46:00	0:21:00
Postfeed	17B4	Natasha	firm melon press	07:57:00	08:04:00	0:07:00
Postfeed	17B5	Natasha	firm melon press, HPO	00:49:00	01:01:00	0:12:00
Postfeed	17B5	Natasha	firm melon press	02:22:00	02:30:00	0:08:00
Postfeed	17B6	Natasha	firm melon press	03:15:00	03:18:00	0:03:00
Prefeed	18A2	Maris/Natasha	firm melon press, lateral right eye	00:14:00	00:20:00	0:06:00	Maris firm melon press, Natasha lateral right eye
Prefeed	18A2	Maris	HPO	04:43:00	04:48:00	0:05:00
Prefeed	18A2	Maris	Firm melon press, semicircular head movement, HPO	05:58:00	07:42:00	1:44:00
Prefeed	18A2	Maris	lateral right eye, firm melon press	07:57:00	08:07:00	0:10:00
Prefeed	18A2	Maris	Bubble stream, HPO, lateral right eye	08:46:00	09:52:00	1:06:00
Prefeed	18A5	Maris	HPO	01:14:00	01:39:00	0:25:00
Prefeed	18A5	Natasha	HPO , firm melon press	04:22:00	04:30:00	0:08:00
Postfeed	18B3	Maris	firm melon press	10:46:00	10:50:00	0:04:00
Postfeed	18B4	Maris	Lateral right eye, HVO	00:27:00	00:34:00	0:07:00
Postfeed	18B4	Maris	HPO	06:36:00	06:39:00	0:03:00
Prefeed	19A1	Maris	HPO, lateral right eye	01:25:00	01:51:00	0:26:00
Prefeed	19A1	Maris	Lateral right eye, HPO	02:42:00	03:08:00	0:26:00
Prefeed	19A1	Maris	HPO, firm melon press	03:32:00	03:57:00	0:25:00
Prefeed	19A1	Natasha	HVO	04:03:00	04:15:00	0:12:00
Prefeed	19A1	Maris	HPO, firm melon press	04:35:00	04:48:00	0:13:00
Prefeed	19A1	Maris	HPO, lateral right eye	05:54:00	06:23:00	0:29:00
Prefeed	19A3	Maris	HVO, HPO	09:19:00	?	?	Tape cuts out
							There is no 19B
Prefeed	20A1	Natasha	HPO	01:17:00	01:28:00	0:11:00
Postfeed	20B2	Maris	HPO	05:44:00	06:00:00	0:16:00
Postfeed	20B3	Marina	SHD	01:46:00	02:06:00	0:20:00
Postfeed	20B3	Natasha	HPO	02:48:00	03:30:00	0:42:00
Postfeed	20B3	Natasha	HPO	00:13:00	00:44:00	0:31:00
Postfeed	20B4	Natasha	HPO , lateral right eye	03:42:00	03:51:00	0:09:00
Postfeed	20B4	Natasha	HVO to lateral right eye	06:58:00	07:15:00	0:17:00
Postfeed	20B4	Maris	HPO, firm melon press	07:58:00	08:42:00	0:44:00
Postfeed	21A1	Natasha	HPO	00:27:00	00:33:00	0:06:00
Postfeed	21A1	Maris	Bubble bite	01:21:00	02:43:00	1:22:00
Postfeed	21A1	Maris	Bubble stream, moves up and down in HVO orientation sometimes bubble streaming when doing so	02:54:00	05:13:00	2:19:00
Postfeed	21A1	Maris	moves up and down in HVO, bubble stream, vertical head nod, vertical ventral inversion, head waggle, HVO sometimes bubble streaming when doing so	05:22:00	07:25:00	2:03:00
Postfeed	21A1	Maris	HPO, firm melon press	00:01:00	00:32:00	0:31:00
Postfeed	21A2	Maris	Bubble stream	01:00:00	01:22:00	0:22:00
Postfeed	21A2	Maris	Firm melon press, HVO	01:53:00	02:09:00	0:16:00
Postfeed	21A2	Maris	HVO, HPO, lateral right eye	02:38:00	03:01:00	0:23:00
Postfeed	21A2	Maris	Bubble stream, firm melon press, HVO, neck stretch, inverted, HVO, pec shimmy , bubble stream	04:37:00	05:20:00	0:43:00
Postfeed	21A2	Maris	Bubble stream and burst	07:55:00	08:39:00	0:44:00
Postfeed	21A2	Maris	Bubble stream and burst	01:10:00	01:46:00	0:36:00
Postfeed	21A4	Maris	Bubble stream	07:09:00	07:38:00	0:29:00
Postfeed	21A4	Maris	HPO	07:48:00	07:52:00	0:04:00
Postfeed	21A4	Maris	Bubble stream, vocalize	06:08:00	07:09:00	1:01:00
Postfeed	21A5	Maris	HPO	02:44:00	02:54:00	0:10:00
Postfeed	21A6	Maris	Bubble stream, firm melon press	04:40:00	04:51:00	0:11:00
Postfeed	21A6	Maris	Bubble stream, bubble burst	05:16:00	05:49:00	0:33:00
							There is no 21B
Prefeed	22A1	Natasha	HPO, firm melon press	00:11:00	01:33:00	1:22:00
Prefeed	22A1	Maris/Natasha	Maris; HVO, HPO, Natasha: HPO, vertical head nod, HVO, Maris bubble stream	01:40:00	03:15:00	1:35:00	Maris and Natasha at mirror simultaneously
Prefeed	22A1	Maris	Bubble stream, firm melon press, lateral left eye	03:15:00	03:47:00	0:32:00
Prefeed	22A1	Natasha	firm melon press, HPO , lateral left eye	03:47:00	04:29:00	0:42:00
Prefeed	22A1	Natasha	Jaw clap, bubble stream	04:45:00	05:11:00	0:26:00
Prefeed	22A1	Natasha	Bubble scant, firm melon press	06:31:00	06:42:00	0:11:00
Prefeed	22A1	Maris	Bubble production, HVO, lateral left eye	06:51:00	07:08:00	0:17:00
Prefeed	22A1	Natasha	HPO, lateral right eye	07:20:00	07:28:00	0:08:00
Prefeed	22A1	Maris	HPO, firm melon press	07:37:00	07:55:00	0:18:00
Prefeed	22A1	Natasha	Bubble production	08:05:00	08:14:00	0:09:00
Prefeed	22A1	Natasha	HPO, lateral left eye	08:52:00	09:18:00	0:26:00
Prefeed	22A1	Maris	Open mouth, firm melon press	00:18:00	00:43:00	0:25:00
Prefeed	22A2	Natasha	firm melon press, barrel roll	01:37:00	01:41:00	0:04:00
Prefeed	22A2	Natasha	single bubble bite, firm melon press, jaw clap, barrel roll with a jaw clap	07:06:00	07:20:00	0:14:00
Prefeed	22A2	Natasha	Inverted jaw clap, open mouth, inverted jaw clap, firm melon press, open mouth, inverted jaw clap	08:00:00	08:32:00	0:32:00
Prefeed	22A2	Natasha	dhb, firm melon press	08:38:00	08:59:00	0:21:00
Prefeed	22A2	Maris	Bubble stream, firm melon press	09:08:00	10:15:00	1:07:00
Prefeed	22A3	Natasha	Firm melon press, open mouth, bubble bite, vertical ventral orient, firm melon press, vertical head nod, firm melon press, vertical vental orient	02:35:00	05:11:00	2:36:00
Prefeed	22A3	Maris	Bubble bite	07:45:00	10:22:00	2:37:00
Prefeed	22A3	Maris	Bubble bite	00:57:00	04:42:00	3:45:00
Prefeed	22A4	Maris	Bubble bite	05:18:00	06:40:00	1:22:00
Prefeed	22A4	Maris	HPO, bubble stream	00:04:00	00:36:00	0:32:00
Prefeed	22A5	Natasha	firm melon press	05:22:00	05:27:00	0:05:00
Prefeed	22A5	Natasha	firm melon press, HPO	06:16:00	06:28:00	0:12:00
Prefeed	22A5	Maris	Bubble stream, inverted, lateral left eye	08:00:00	08:45:00	0:45:00
Prefeed	22A5	Natasha	firm melon press	05:25:00	05:31:00	0:06:00
Postfeed	22B1	Natasha	HPO, firm melon press	01:04:00	01:23:00	0:19:00
Postfeed	22B2	Natasha	Lateral right eye	01:58:00	02:16:00	0:18:00
Postfeed	22B2	Natasha	Lateral right eye	05:28:00	05:53:00	0:25:00
Postfeed	22B2	Maris	Bubble burst, HPO	07:31:00	07:41:00	0:10:00
Postfeed	22B2	Natasha	HPO , firm melon press	07:41:00	07:57:00	0:16:00
Postfeed	22B2	Maris	Bubble burst, firm melon press	08:59:00	09:08:00	0:09:00
Postfeed	22B2	Natasha	HPO, firm melon press	09:56:00	10:05:00	0:09:00
Postfeed	22B2	Natasha	HPO , firm melon press	00:32:00	00:51:00	0:19:00
Postfeed	22B3	Natasha	HPO , SHD	02:06:00	02:20:00	0:14:00
Postfeed	22B3	Natasha	HPO , SHD	03:44:00	04:34:00	0:50:00
Postfeed	22B3	Natasha	HPO, SHD	06:00:00	07:19:00	1:19:00
Postfeed	22B3	Natasha	Lateral right eye	08:45:00	08:54:00	0:09:00
Postfeed	22B3	Natasha	HPO, SHD	10:12:00	10:24:00	0:12:00
Postfeed	22B3	Natasha	HPO , firm melon press	01:20:00	01:47:00	0:27:00
Postfeed	22B4	Natasha	firm melon press	02:48:00	02:52:00	0:04:00
Postfeed	22B4	Maris	Bubble bite	04:19:00	04:44:00	0:25:00
Postfeed	22B4	Natasha	HPO	05:02:00	05:47:00	0:45:00
Postfeed	22B4	Kathy	HPO	06:04:00	06:27:00	0:23:00
Postfeed	22B4	Maris	Bubble stream, lateral left eye	07:06:00	07:42:00	0:36:00
Postfeed	22B4	Natasha	firm melon press, inverted	08:13:00	09:25:00	1:12:00
Postfeed	22B4	Natasha	firm melon press, inverted	00:10:00	01:38:00	1:28:00
Postfeed	22B5	Natasha	firm melon press	03:18:00	03:21:00	0:03:00
Postfeed	22B5	Natasha	Bubble stream, firm melon press	07:58:00	09:20:00	1:22:00
Postfeed	22B5	Natasha	Vertical head nod, horizontal head shake, vertical ventral orient, HPO, horizontal head shake, firm melon press, bubble production	09:38:00	10:18:00	0:40:00
Postfeed	22B5	Natasha	HPO	10:39:00	10:56:00	0:17:00
Postfeed	22B5	Maris	Bubble bite	11:00:00	12:12:00	1:12:00
Postfeed	22B5	Natasha	Bubble bite	01:33:00	02:05:00	0:32:00
Postfeed	22B6	Natasha	HVO	02:57:00	03:10:00	0:13:00
Postfeed	22B6	Natasha	Head waggle	03:37:00	03:43:00	0:06:00
Postfeed	22B6	Natasha	Bubble bite	03:47:00	04:56:00	1:09:00
Prefeed	23A1	Natasha	HPO	00:57:00	01:03:00	0:06:00
Prefeed	23A1	Natasha	firm melon press, HPO	01:21:00	01:26:00	0:05:00
Prefeed	23A1	Natasha	Barrel roll	01:46:00	02:04:00	0:18:00
Prefeed	23A1	Natasha	HPO , neck stretch	02:26:00	03:18:00	0:52:00
Prefeed	23A1	Natasha	firm melon press	03:45:00	03:52:00	0:07:00
Prefeed	23A1	Natasha	Neck stretch	04:09:00	04:54:00	0:45:00
Prefeed	23A1	Natasha	firm melon press	05:16:00	05:24:00	0:08:00
Prefeed	23A1	Natasha	firm melon press	06:20:00	06:25:00	0:25:00
Prefeed	23A1	Natasha	firm melon press, HPO	08:08:00	08:15:00	0:07:00
Prefeed	23A1	Maris	Bubble bite	03:07:00	07:10:00	4:03:00
Prefeed	23A2	Maris	Inverted, vertical head nod	05:02:00	05:24:00	0:22:00
Prefeed	23A3	Natasha	firm melon press, HPO, lateral right eye	05:48:00	05:58:00	0:10:00
Prefeed	23A3	Natasha	firm melon press	08:11:00	08:16:00	0:05:00
Prefeed	23A3	Natasha	firm melon press	08:59:00	09:05:00	0:06:00
Prefeed	23A3	Natasha	firm melon press, HPO	00:01:00	00:14:00	0:13:00
Prefeed	23A4	Natasha	firm melon press	01:32:00	01:37:00	0:05:00
Postfeed	23B5	Natasha	firm melon press	08:09:00	08:12:00	0:03:00
Phase I Control Exposure
Prefeed	24A3	Natasha	Lateral right eye	00:30:00	00:53:00	0:23:00
Prefeed	24A3	Natasha	Lateral right eye	01:24:00	01:59:00	0:35:00
Prefeed	24A3	Natasha	Lateral right eye	00:27:00	00:54:00	0:27:00
Prefeed	24A6	Natasha	Lateral right eye	00:58:00	01:05:00	0:07:00
Prefeed	24A7	Natasha	HPO	03:35:00	03:40:00	0:05:00
Postfeed	24B1	Marina	HPO	04:31:00	04:37:00	0:06:00
Postfeed	24B1	Natasha	HPO , firm melon press	09:04:00	09:46:00	0:42:00
Postfeed	24B2	Natasha	Lateral right eye	00:33:00	00:38:00	0:05:00
Postfeed	24B3	Maris	lateral right eye	00:40:00	00:44:00	0:04:00
Postfeed	24B3	Natasha	Lateral right eye	02:52:00	02:57:00	0:05:00
Postfeed	24B3	Natasha	HPO	06:53:00	07:16:00	0:23:00
Postfeed	24B3	Kathy	HPO	00:57:00	01:06:00	0:09:00
Postfeed	24B4	Marina	HPO	05:22:00	05:58:00	0:36:00
Postfeed	24B5	Marina	HPO	06:28:00	06:34:00	0:06:00
Postfeed	24B5	Marina	HPO	07:26:00	07:49:00	0:23:00
Postfeed	24B5	Maris	HPO	02:05:00	02:38:00	0:33:00
Prefeed	25A1	Natasha	Bubble bite, HPO	00:00:00	01:07:00	1:07:00
Prefeed	25A1	Natasha	Firm melon press, HPO, bubble bite	02:16:00	02:25:00	0:09:00
Prefeed	25A1	Natasha	HPO , firm melon press, lateral left eye, bubble bite	02:43:00	03:17:00	0:34:00
Prefeed	25A1	Natasha	HPO, firm melon press , lateral right eye	06:21:00	06:45:00	0:24:00
Prefeed	25A1	Maris	Lateral right eye	08:37:00	08:43:00	0:06:00
Prefeed	25A1	Natasha	HPO	09:04:00	09:08:00	0:04:00
Prefeed	25A1	Marina	HPO	09:41:00	10:08:00	0:27:00
Prefeed	25A2	Natasha /Marina	dhb	00:36:00	00:48:00	0:12:00	Natasha dhb, Marina stations lateral right eye
Prefeed	25A2	Marina	HPO, lateral right eye	01:19:00	01:30:00	0:11:00
Prefeed	25A2	Natasha	HPO, dhb	01:48:00	01:58:00	0:10:00
Prefeed	25A2	Marina/Natasha	Marina HPO to lateral right eye, Natasha firm melon press and HVO	02:14:00	03:16:00	1:02:00	Marina HPO to Lateral right
Prefeed	25A2	Natasha	HPO , firm melon press, lateral right eye	08:14:00	08:23:00	0:09:00
Prefeed	25A3	Natasha	firm melon press, neck stretch	03:05:00	03:20:00	0:15:00
Prefeed	25A3	Natasha	Lateral right eye , HVO	05:29:00	05:33:00	0:04:00
Prefeed	25A3	Marina	HPO, lateral right eye	07:00:00	07:22:00	0:22:00
Prefeed	25A4	Natasha	HPO	02:48:00	02:59:00	0:11:00
Prefeed	25A5	Marina	Lateral right eye	07:30:00	07:34:00	0:04:00
Prefeed	25A5	Marina	HPO, SHD, lateral right eye	08:16:00	08:39:00	0:23:00
Prefeed	25A6	Natasha	Bubble stream	00:42:00	00:47:00	0:05:00
Postfeed	25B1	Natasha	HPO and firm melon press	01:04:00	01:58:00	0:54:00
Postfeed	25B6	Natasha	Bubble stream	06:06:00	06:21:00	0:15:00
Postfeed	25B6	Natasha	HPO, HVO, lateral left eye	07:20:00	07:29:00	0:09:00
Postfeed	25B6	Natasha	HPO , lateral right eye, firm melon press	11:03:00	11:15:00	0:12:00
	26A and 26B		See notes				26A could not be digitized, no belugas come to control in 26B
Postfeed	27AB4	Natasha	HPO , lateral right eye	02:41:00	03:24:00	0:43:00
Phase I Mirror Expsoure
Prefeed	28AB1	Kathy	HPO, lateral left eye	01:21:00	01:24:00	0:03:00
Postfeed	28AB4	Maris	Lateral right eye	01:31:00	01:46:00	0:15:00
Phase II Begins: Mirror Sham Mark Natasha
Prefeed	29AB1	Natasha	HPO , vertical head nod	00:23:00	01:06:00	0:43:00	View largely obstructed during setting up of equipment
Prefeed	29AB1	Maris	HPO	01:09:00	01:15:00	0:06:00	View largely obstructed during setting up of equipment
Prefeed	29AB1	Maris	HPO, possible pec shimmy	01:22:00	?	?	View largely obstructed during setting up of equipment
Prefeed	29AB2	Natasha	firm melon press, HVO	00:00:00	00:08:00	0:08:00
Prefeed	29AB2	Natasha	firm melon press, dhb	00:29:00	00:39:00	0:10:00
Prefeed	29AB2	Natasha	firm melon press, bubble bite	01:35:00	?	?	Video cuts out
Prefeed	29AB2	Natasha	firm melon press, bubble bite	03:16:00	03:26:00	0:10:00
Prefeed	29AB2	Natasha	Far view HPO (not counted as a bout)	04:04:00	04:26:00	0:22:00
Prefeed	29AB2	Natasha	firm melon press, pec shimmy	09:22:00	09:41:00	0:19:00
Prefeed	29AB2	Natasha	HPO, vertical head nod, vertical ventral orient	09:54:00	10:54:00	1:00:00
Prefeed	29AB3	Marina	Inverted	01:55:00	02:00:00	0:05:00
Prefeed	29AB3	Natasha	HVO bubble bite play	04:16:00	04:27:00	0:11:00
Prefeed	29AB3	Natasha	firm melon press, bubble bite	05:27:00	05:34:00	0:07:00
Prefeed	29AB3	Natasha	firm melon press, HPO	06:11:00	06:26:00	0:15:00
Postfeed	29AB5	Natasha	Natasha comes up to mirror, leaves and then immediately returns	01:52:00	02:47:00	0:55:00
Postfeed	29AB5	Natasha	HPO, lateral right eye	03:31:00	03:46:00	0:15:00
Postfeed	29AB5	Natasha	HPO	05:56:00	06:24:00	0:28:00
Postfeed	29AB5	Maris	Bubble stream	08:58:00	09:01:00	0:03:00
Postfeed	29AB6	Maris	HPO, lateral right eye	01:35:00	01:42:00	0:07:00
Postfeed	29AB6	Natasha	Barrel roll	03:51:00	04:00:00	0:09:00
Postfeed	29AB6	Maris	HPO, lateral right eye	07:49:00	07:53:00	0:04:00
Postfeed	29AB6	Natasha	HPO	08:16:00	08:35:00	0:19:00
Postfeed	29AB6	Maris	Lateral right eye	08:24:00	08:27:00	0:03:00
Postfeed	29AB7	Maris	firm melon press, lateral right eye	00:43:00	00:46:00	0:03:00
Postfeed	29AB7	Natasha	HPO	00:56:00	01:29:00	0:33:00
Postfeed	29AB7	Maris	HPO, lateral right eye	01:16:00	01:21:00	0:05:00
Postfeed	29AB7	Natasha	firm melon press, alternates viewing from lateral right to left eye, slowly moving head to side	01:36:00	01:51:00	0:15:00
Postfeed	29AB7	Maris	firm melon press, lateral right eye, spins as she moves away from mirror (this not coded as a barrel roll)	01:51:00	02:29:00	0:38:00
Postfeed	29AB8	Natasha	firm melon press, inverted	00:35:00	00:43:00	0:08:00
Postfeed	29AB8	Maris	firm melon press, HVO	01:29:00	01:35:00	0:06:00
Phase II Mirror Exposure
Prefeed	30AB1	Natasha	HPO	00:00:00	00:30:00	0:30:00
Prefeed	30AB1	Natasha	HPO , neck stretch	01:24:00	01:31:00	0:07:00
Prefeed	30AB2	Kathy	HPO, SHD	02:20:00	03:07:00	0:47:00
Prefeed	30AB2	Kathy	firm melon press, bubble stream, lateral left eye	09:26:00	09:34:00	0:08:00
Postfeed	30AB4	Natasha	Bubble burst, pec shimmy	05:52:00	06:06:00	0:14:00
Postfeed	30AB4	Natasha	HPO, firm melon press	10:19:00	10:26:00	0:07:00
Postfeed	30AB6	Kathy	Lateral right eye	00:52:00	01:02:00	0:10:00
Postfeed	30AB6	Natasha	firm melon press	01:02:00	01:58:00	0:56:00
Postfeed	30AB6	Kathy	Lateral right eye dives under mirror	03:29:00	03:39:00	0:10:00
Phase II Mirror Exposure
Prefeed	31AB1	Natasha	HPO	00:00:00	?	?	Natasha stations as mirror is being put up, view is obstructed and its unclear when she leaves the mirror
Prefeed	31AB1	Natasha	HPO	01:24:00	01:40:00	0:16:00
Prefeed	31AB1	Natasha	HPO , SHD, bubble bite	02:37:00	03:01:00	0:24:00
Prefeed	31AB1	Natasha	HPO , firm melon press	04:50:00	05:05:00	0:15:00
Postfeed	31AB5	Natasha	HPO , SHD, firm melon press	00:06:00	00:25:00	0:19:00	Natasha touches toy as she swims away, but does not interact with it
Postfeed	31AB5	Maris	Lateral right eye, firm melon press	05:51:00	05:56:00	0:05:00
Postfeed	31AB5	Natasha	firm melon press	06:18:00	06:22:00	0:04:00
Postfeed	31AB6	Natasha	Lateral right eye	06:32:00	06:36:00	0:04:00
Mirror Sham Mark Natasha
Prefeed	32AB1	Natasha	HPO	00:06:00	00:56:00	0:50:00	View largely obstructed during setting up of equipment
Prefeed	32AB1	Maris	HPO, lateral left eye, firm melon press	06:21:00	06:27:00	0:06:00
Prefeed	32AB1	Maris	Neck stretch	06:38:00	06:41:00	0:03:00
Postfeed	32AB7	Maris	Vertical head nod	01:09:00	01:12:00	0:03:00
Postfeed	32AB7	Maris	Vertical head nod, head waggle	02:38:00	02:44:00	0:06:00
Mirror Sham Mark Natasha
Prefeed	33AB1	Natasha	HPO	00:00:00	00:13:00	0:13:00
Prefeed	33AB1	Natasha	HPO	01:14:00	01:29:00	0:15:00
Prefeed	33AB1	Natasha	HPO	01:52:00	02:09:00	0:17:00
Prefeed	33AB2	Natasha	HPO	06:49:00	07:00:00	0:11:00
Postfeed	33AB5	Natasha	HPO	12:29:00	12:57:00	0:28:00
Control Sham Mark Natasha
Prefeed	34AB1	Natasha	HPO, HVO	00:21:00	00:26:00	0:05:00
Prefeed	34AB1	Natasha	HPO, dhb	00:56:00	01:05:00	0:09:00
Postfeed	34AB6	Natasha	HPO	03:06:00	03:47:00	0:41:00
Mirror Sham Mark Natasha
Prefeed	35AB1	Natasha	HPO, lateral left eye	01:02:00	01:18:00	0:16:00
Prefeed	35AB1	Natasha	HPO , firm melon press, bubble bite	02:10:00	03:05:00	0:55:00
Prefeed	35AB1	Natasha	SHD, bubble bite, melon touch, bubble bite, bites bubbles in vertical ventral orient	03:29:00	04:24:00	0:55:00
Prefeed	35AB1	Natasha	HPO, lateral right eye	08:30:00	08:37:00	0:07:00
Prefeed	35AB1	Natasha	Bubble bite	11:54:00	11:57:00	0:03:00
Prefeed	35AB2	Natasha	HPO , firm melon press	00:21:00	00:43:00	0:22:00
Prefeed	35AB2	Natasha	HPO	02:29:00	02:36:00	0:07:00
Prefeed	35AB2	Maris	HPO, lateral right eye	09:49:00	09:53:00	0:04:00
Prefeed	35AB3	Natasha	brief open mouth, brief HPO	03:58:00	04:03:00	0:05:00
Postfeed	35AB4	Marina	Swims past the mirror while inverted, but does not appear to orient herself towards the mirror	05:04:00	05:07:00	0:03:00
Postfeed	35AB4	Natasha	HPO , dive away	05:05:00	05:09:00	0:04:00
Postfeed	35AB4	Maris	Vertical head nod, firm melon press, pec shimmy, firm melon press	09:19:00	09:30:00	0:11:00
Postfeed	35AB4	Natasha	firm melon press, HVO, lateral right eye	10:11:00	10:15:00	0:04:00
Postfeed	35AB5	Maris	firm melon press, lateral right eye	00:15:00	00:25:00	0:15:00
Postfeed	35AB5	Natasha	firm melon press	01:17:00	01:21:00	0:04:00
Postfeed	35AB5	Natasha	firm melon press, inverted	06:11:00	06:18:00	0:07:00
Postfeed	35AB5	Maris	Swims above mirror, comes back down and inverts herself before swimming away	07:38:00	07:44:00	0:06:00
Postfeed	35AB5	Maris	Lateral right eye, HPO, firm melon press	08:11:00	08:19:00	0:08:00
Postfeed	35AB6	Maris	firm melon press, lateral right eye, HPO	00:19:00	00:42:00	0:23:00
Postfeed	35AB6	Maris	HVO, HPO, lateral left eye, lateral right eye, HVO	01:10:00	01:26:00	0:16:00
Postfeed	35AB6	Maris	Lateral right eye, vocalization	03:09:00	03:20:00	0:11:00
Postfeed	35AB6	Maris	HVO, HPO, melon touch, barrel roll	04:53:00	05:01:00	0:08:00
Postfeed	35AB6	Natasha	HPO , firm melon press	05:30:00	05:36:00	0:06:00
Postfeed	35AB6	Natasha	firm melon press, inverted	06:23:00	06:28:00	0:05:00
Control Sham Mark Natasha
Postfeed	36AB4	Natasha	HPO	04:55:00	05:09:00	0:14:00
Postfeed	36AB4	Natasha	HPO, SHD	10:26:00	10:38:00	0:12:00
Postfeed	36AB5	Natasha	HPO	02:19:00	02:27:00	0:08:00
Postfeed	36AB5	Natasha	HPO	04:20:00	04:42:00	0:22:00
Postfeed	36AB6	Natasha	HPO, Lateral right eye	02:13:00	02:20:00	0:07:00
Postfeed	36AB6	Natasha	HPO	03:49:00	04:33:00	0:44:00
Control Sham Mark Natasha
Prefeed	37AB1	Natasha	HPO, jaw clap	00:20:00	01:40:00	1:20:00
Postfeed	37AB5	Natasha	HPO	05:46:00	06:00:00	0:14:00
Phase II Mirror Exposure
Prefeed	38AB1	Maris	Melon touch, HPO	02:14:00	02:22:00	0:08:00
Prefeed	38AB1	Natasha	firm melon press, jaw clap	02:34:00	02:40:00	0:06:00
Prefeed	38AB1	Natasha	Bubble bite, open mouth	03:11:00	03:21:00	0:10:00
Prefeed	38AB1	Natasha	Bubble bite, firm melon press	05:35:00	05:48:00	0:13:00
Prefeed	38AB1	Maris	dhb, head waggle, repetition of head waggles, dhb, HVO bubble stream, dhb, HVO bubble stream	07:12:00	08:40:00	1:28:00
Prefeed	38AB2	Maris	Repetitive sequence of dhb, inverted, open mouth, barrel roll, firm melon press, bubble stream, head waggle, open mouth, dhb, barrel roll	00:22:00	03:11:00	2:49:00
Prefeed	38AB2	Maris	dhb, bubble stream, head waggle, barrel roll with open mouth	04:53:00	08:37:00	3:44:00
Prefeed	38AB2	Kathy	HPO	09:50:00	10:13:00	0:23:00
Prefeed	38AB3	Maris	dhb, open mouth, inverted bubble stream, inverted open mouth, whistle vocalization	00:06:00	00:56:00	0:50:00	Kathy chases Maris away from mirror, but does not come up to mirror
Prefeed	38AB3	Maris	firm melon press, jaw clap	07:15:00	07:31:00	0:16:00
Prefeed	38AB3	Maris	dhb, inverted, bubble stream	09:43:00	10:17:00	0:34:00	Kathy chases Maris away mirror, but does not come up to mirror
Postfeed	38AB4	Maris	Neck stretch, HPO	01:03:00	01:16:00	0:13:00
Postfeed	38AB4	Natasha	HPO, HVO	01:17:00	01:25:00	0:08:00
Postfeed	38AB4	Maris	HPO	05:03:00	05:17:00	0:14:00
Postfeed	38AB4	Maris	Lateral right eye	08:31:00	08:34:00	0:03:00
Postfeed	38AB5	Maris	Bubble bite, alternates orientations (lateral right eye, inverted, lateral left eye, HVO, inverted, lateral right eye, inverted)	02:12:00	02:58:00	0:46:00
Postfeed	38AB5	Maris	Lateral left eye, bubble bite	03:07:00	03:16:00	0:09:00
Postfeed	38AB5	Maris	Bubble bite, firm melon press, bubble bites as orientation changes (inverted, lateral left eye, HPO, lateral right eye, HVO, HPO)	03:22:00	03:48:00	0:26:00
Postfeed	38AB5	Maris	Reguritates, open mouth, bubble bite, barrel roll, bubble bite, dhb, head waggle, dhb	06:19:00	07:27:00	1:08:00
Postfeed	38AB5	Maris	Melon touch, dhb, open mouth, moves head and body in a circle, vertical head nod, head waggle, long sequence of dhb, head waggle, bubble bite, inverted, slow barrel roll, HVO bubble bite	07:52:00	09:20:00	1:28:00
Postfeed	38AB6	Maris	Head waggle, dhb, HVO, dhb, head waggle, dhb	00:46:00	01:53:00	1:06:00
Postfeed	38AB6	Maris	Firm melon press, dhb, barrel roll with interminent dhb	05:14:00	06:20:00	1:07:00
Postfeed	38AB6	Natasha	HPO	09:16:00	09:53:00	0:37:00
Control Sham Mark Natasha
Postfeed	39AB6	Natasha	Open mouth, HPO	02:10:00	02:24:00	0:14:00
Postfeed	39AB6	Natasha	HPO , HVO	03:25:00	03:37:00	0:12:00
Postfeed	39AB6	Natasha	HPO	06:30:00	06:42:00	0:12:00
Postfeed	39AB6	Natasha	Head waggle, HPO , lateral right eye	07:08:00	07:21:00	0:13:00
Mirror Sham Mark Natasha
Prefeed	40AB1	Natasha	HPO, lateral right eye	00:22:00	00:37:00	0:15:00
Prefeed	40AB1	Natasha	HPO , HVO, lateral right eye	00:58:00	01:05:00	0:07:00
Prefeed	40AB1	Maris	HVO, bubble burst	01:20:00	02:04:00	0:44:00
Prefeed	40AB2	Maris	Lateral right eye	00:58:00	01:03:00	0:05:00
Phase II Mirror Exposure							Supposed to be Natasha mirror sham
Prefeed	41AB1	Natasha	HPO , lateral right eye	02:04:00	02:19:00	0:15:00
Prefeed	41AB1	Kathy	Lateral left eye	02:47:00	02:56:00	0:09:00
Prefeed	41AB1	Maris	dhb, firm melon press	03:32:00	04:16:00	0:44:00
Prefeed	41AB1	Maris	dhb, HPO, inverted, lateral left eye, HVO, HPO, vertical right eye	08:07:00	08:44:00	0:37:00
Postfeed	41AB4	Kathy	HPO	05:47:00	07:13:00	1:26:00
Postfeed	41AB5	Kathy	HPO	00:06:00	01:58:00	1:52:00
Postfeed	41AB5	Natasha	HPO	00:31:00	00:58:00	0:27:00
Postfeed	41AB5	Natasha	Lateral right eye, HPO	02:34:00	02:39:00	0:05:00
Postfeed	41AB5	Kathy	HPO , firm melon press	02:58:00	03:14:00	0:16:00
Postfeed	41AB5	Natasha	Lateral left eye, HVO, lateral right eye	03:47:00	03:56:00	0:09:00
Postfeed	41AB5	Kathy	HPO	04:21:00	04:35:00	0:14:00
Postfeed	41AB5	Natasha	HPO	06:06:00	06:56:00	0:50:00
Postfeed	41AB5	Natasha	HPO	10:28:00	10:55:00	0:27:00
Postfeed	41AB6	Maris	Barrel roll, HPO	00:53:00	01:25:00	0:32:00
Postfeed	41AB6	Natasha	Lateral left eye	04:26:00	04:51:00	0:25:00
Postfeed	41AB6	Natasha	Lateral left eye, HPO	07:46:00	08:04:00	0:18:00
Control Sham Mark Natasha
Prefeed	42AB1	Natasha	HVO, bubble bite as she swims past control	00:52:00	00:55:00	0:03:00
Prefeed	42AB1	Natasha	HPO	03:18:00	03:32:00	0:14:00
Prefeed	42AB1	Natasha	HPO	08:54:00	09:06:00	0:12:00
Postfeed	42AB4	Natasha	HPO , firm melon press	02:53:00	03:06:00	0:13:00
Postfeed	42AB4	Natasha	HPO	07:31:00	07:52:00	0:21:00
Control Sham Mark Natasha
Prefeed	43AB1	Natasha	HPO	02:31:00	02:51:00	0:20:00
Prefeed	43AB1	Maris	HPO, lateral left eye	05:39:00	05:46:00	0:07:00
Prefeed	43AB1	Natasha	HPO	06:01:00	06:14:00	0:13:00
Prefeed	43AB2	Natasha	HPO	07:45:00	08:00:00	0:15:00
Postfeed	43AB4	Natasha	HPO	04:58:00	05:36:00	0:38:00
Postfeed	43AB4	Natasha	HPO	06:36:00	07:14:00	0:38:00
Postfeed	43AB4	Natasha	HPO	08:15:00	08:38:00	0:23:00
Postfeed	43AB5	Natasha	HPO	02:44:00	02:59:00	0:15:00
Postfeed	43AB5	Natasha	HPO	03:43:00	03:51:00	0:08:00
Postfeed	43AB5	Natasha	HPO , lateral right eye	08:19:00	09:00:00	0:41:00
Postfeed	43AB6	Natasha	HPO	01:27:00	01:34:00	0:07:00
Postfeed	43AB6	Natasha	HPO	03:36:00	03:44:00	0:08:00
Mirror Sham Mark Natasha
Prefeed	44AB1	Natasha	HPO , vertical head nod, lateral right eye	00:41:00	00:59:00	0:18:00
Prefeed	44AB1	Natasha	HPO, dhb	02:06:00	02:15:00	0:09:00
Prefeed	44AB1	Natasha	SHD, HPO	03:14:00	03:38:00	0:24:00
Postfeed	44AB6	Natasha	Firm melon press	05:23:00	05:26:00	0:03:00
Mirror Sham Mark Natasha
Prefeed	45AB1	Natasha	dhb, lateral right eye	00:00:00	00:12:00	0:12:00
Prefeed	45AB1	Natasha /Maris	HPO, lateral right eye	00:28:00	01:12:00	0:44:00	Natasha HPO, Maris lateral right eye
Prefeed	45AB1	Natasha	dhb, open and close mouth, lateral right eye, jaw clap	01:17:00	01:29:00	0:12:00
Prefeed	45AB1	Natasha	firm melon press, jaw clap	04:46:00	05:20:00	0:34:00
Prefeed	45AB1	Maris	HVO bubble bite, inverted, lateal left eye, lateral right eye, continously alternates between lateral left eye and HPO, bubble bites on and off, dhb, melon touch, firm melon press	06:25:00	08:40:00	2:15:00
Prefeed	45AB2	Maris/Natasha	HVO bubble bite, moves head side to side, inverted, HPO, lateral left eye, Natasha far view HPO (not counted as bout)	00:22:00	01:20:00	0:58:00
Prefeed	45AB2	Natasha	HPO	03:58:00	04:08:00	0:10:00
Prefeed	45AB2	Natasha	SHD, bubble stream, HVO, bubble stream	04:41:00	05:07:00	0:26:00
Prefeed	45AB2	Natasha	HPO	05:36:00	05:57:00	0:21:00
Prefeed	45AB2	Natasha	HVO bubble bite	07:23:00	07:45:00	0:22:00
Prefeed	45AB3	Maris	Bubble bite	00:46:00	00:52:00	0:06:00
Prefeed	45AB3	Natasha	HPO	01:05:00	01:15:00	0:10:00
Postfeed	45AB5	Natasha	HPO	07:15:00	07:23:00	0:08:00
Postfeed	45AB5	Natasha	HPO	08:50:00	09:06:00	0:16:00
Postfeed	45AB5	Natasha	HPO	08:00:00	08:12:00	0:12:00
Control Sham Mark Natasha
Prefeed	46AB1	Natasha	HPO	00:24:00	00:40:00	0:16:00
Postfeed	46AB6	Natasha	HPO	02:55:00	03:06:00	0:11:00
Control Sham Mark Natasha
Prefeed	47AB1	Natasha	HPO	00:04:00	00:08:00	0:04:00
Prefeed	47AB1	Natasha	HPO	00:25:00	00:31:00	0:06:00
Prefeed	47AB1	Natasha	firm melon press, dhb	00:41:00	01:54:00	1:13:00
Prefeed	47AB1	Natasha	firm melon press, dhb	02:25:00	02:50:00	0:25:00
Prefeed	47AB1	Natasha	HPO	06:57:00	07:27:00	0:30:00
Prefeed	47AB1	Natasha	HPO, SHD, vertical ventral orient	09:58:00	10:15:00	17:00:00
Prefeed	47AB2	Natasha	HPO	00:00:00	07:00:00	0:07:00
Prefeed	47AB2	Maris	Bubble stream	01:11:00	01:17:00	0:06:00
Postfeed	47AB4	Natasha	HPO	08:52:00	09:07:00	0:17:00
Postfeed	47AB5	Natasha	HPO	00:44:00	00:54:00	0:10:00
Postfeed	47AB5	Natasha	HPO	01:38:00	01:45:00	0:07:00
Postfeed	47AB5	Natasha	HPO	10:23:00	10:48:00	0:25:00
Postfeed	47AB6	Natasha	HPO	08:52:00	09:13:00	0:21:00
Mirror Sham Mark Natasha
Prefeed	48AB1	Natasha	HPO	06:35:00	07:08:00	0:33:00
Postfeed	48AB5	Natasha	HPO	01:52:00	02:05:00	0:13:00
Postfeed	48AB5	Natasha	HPO	07:41:00	08:09:00	0:28:00
Control Sham Mark Natasha
Prefeed	49AB1	Natasha	HPO	00:13:00	00:40:00	0:27:00
Prefeed	49AB1	Natasha	Lateral right eye	00:56:00	01:00:00	0:04:00
Prefeed	49AB1	Kathy	HPO to lateral right eye, sequence of firm melon presses while lateral right eye	03:06:00	04:10:00	1:04:00
Prefeed	49AB1	Natasha	Lateral right eye, dhb	04:23:00	04:27:00	0:04:00
Prefeed	49AB2	Natasha	HPO, SHD	00:57:00	01:13:00	0:16:00
Prefeed	49AB3	Natasha	HPO, SHD	00:57:00	01:12:00	0:15:00
Postfeed	49AB4	Natasha	HPO , HVO, lateral right eye	08:05:00	08:12:00	0:07:00
Postfeed	49AB4	Natasha	HPO	08:46:00	08:54:00	0:08:00
Postfeed	49AB4	Natasha	Firm melon press, HVO, lateral right eye	09:46:00	09:50:00	0:04:00
Postfeed	49AB5	Natasha	HPO , SHD	00:03:00	00:17:00	0:14:00
Postfeed	49AB5	Natasha	HPO , lateral right eye	02:31:00	02:41:00	0:10:00
Postfeed	49AB5	Natasha	HPO , lateral right eye	08:43:00	09:01:00	0:18:00
Postfeed	49AB6	Natasha	HPO, SHD	00:16:00	01:02:00	0:46:00
Postfeed	49AB6	Natasha	HPO	03:02:00	03:08:00	0:06:00
Postfeed	49AB6	Natasha	HPO	04:06:00	04:11:00	0:05:00
Postfeed	49AB6	Natasha	HPO	08:43:00	09:01:00	0:18:00
Mirror Sham Mark Natasha							Supposed to be Natasha mark
Prefeed	50AB1	Natasha	HPO , HVO	00:36:00	00:43:00	0:07:00
Prefeed	50AB1	Natasha	HPO , firm melon press	01:04:00	01:15:00	0:11:00
Prefeed	50AB1	Natasha	Vertical head nod, lateral right eye	01:27:00	01:41:00	0:14:00
Prefeed	50AB1	Maris	HPO, briefly leaves mirror then immediately returns, bubble bite, HVO bubble bite, HPO to vertical vental to HV orient to lateral right eye (HPO and vertical ventral dominant orientation while bubble biting, dhb	03:49:00	05:32:00	1:43:00
Prefeed	50AB1	Maris	Bubble bite, dhb, open mouth, firm melon press	00:58:00	07:26:00	0:28:00
Prefeed	50AB1	Natasha	Bubble bite, firm melon press, HVO	09:52:00	10:00:00	0:08:00
Prefeed	50AB2	Maris	Bubble bite, HVO with open mouth, vertical head nod	02:39:00	03:22:00	0:43:00
Prefeed	50AB2	Maris	Moves body from side to side with open mouth, HVO, open mouth	06:58:00	07:26:00	0:28:00
Prefeed	50AB2	Maris	Vertical head nod, open mouth, HVO open mouth while bubble streaming	08:39:00	08:57:00	0:18:00
Postfeed	50AB4	Natasha	HPO, barrel roll	07:25:00	07:36:00	0:11:00	The barrel roll is not directed towards the mirror, she spins to change her position as she moves away from the mirror
Postfeed	50AB5	Natasha	Firm melon press, HVO, lateral right eye	05:01:00	05:17:00	0:16:00
Postfeed	50AB6	Natasha	Firm melon press, HVO, lateral right eye	01:18:00	01:22:00	0:04:00
Postfeed	50AB6	Maris	Lateral right eye	06:49:00	06:53:00	0:04:00
Postfeed	50AB6	Natasha	HPO	09:59:00	10:07:00	0:08:00
Mirror Sham Mark Natasha
Prefeed	51AB1	Natasha	HPO , HVO	00:13:00	00:23:00	0:10:00
Prefeed	51AB1	Natasha	HPO , dhb	00:45:00	01:01:00	0:16:00
Prefeed	51AB1	Natasha	dhb, HPO , lateral right eye	01:20:00	01:30:00	0:10:00
Prefeed	51AB1	Natasha	dhb, HPO	08:40:00	08:48:00	0:08:00
Postfeed	51AB6	Maris	Lateral right eye, HPO, firm melon press	02:03:00	02:21:00	0:18:00
Postfeed	51AB6	Natasha	HPO , lateral right eye	02:36:00	02:42:00	0:06:00
Postfeed	51AB6	Natasha	HPO, lateral right eye	08:43:00	09:01:00	0:18:00
Mirror Sham Mark Natasha
Prefeed	52AB1	Natasha	firm melon press, HVO	00:42:00	01:01:00	0:19:00
Prefeed	52AB1	Maris	HPO	01:11:00	01:43:00	0:32:00
Prefeed	52AB1	Natasha	firm melon press	02:06:00	02:09:00	0:03:00
Prefeed	52AB1	Maris	Bubble bite, lateral left eye, HPO, bubble stream, HVO bubble bite, open mouth, bubble bite, open mouth	02:41:00	03:55:00	1:14:00
Prefeed	52AB1	Natasha	Bubble bite	03:58:00	04:28:00	0:30:00
Prefeed	52AB1	Natasha	dhb, lateral right eye,bubble bite	04:48:00	04:54:00	0:06:00
Prefeed	52AB1	Maris	Bubble bite, lateral left eye, HVO, bubble bites as orientation changes from HVO to inverted, head waggle, HVO , pec shimmy, open mouth	05:57:00	06:59:00	1:02:00
Prefeed	52AB1	Natasha	Bubble bite, HVO	07:13:00	07:23:00	0:10:00
Prefeed	52AB1	Natasha	Bubble bite, HVO	08:17:00	08:29:00	0:12:00
Prefeed	52AB1	Natasha	Bubble bite, HVO	09:12:00	09:17:00	0:05:00
Prefeed	52AB2	Maris	Vertical head nod, horizontal head shake, HVO bubble stream	00:08:00	00:45:00	0:37:00
Prefeed	52AB2	Natasha	Bubble bite, SHD	00:52:00	01:05:00	0:13:00
Prefeed	52AB2	Maris	HPO, lateral right eye, horizontal head shake, alternates between HPO and HVO	02:55:00	03:25:00	0:30:00
Prefeed	52AB2	Natasha	Bubble bite, firm melon press	03:19:00	03:45:00	0:26:00
Prefeed	52AB2	Maris	Bubble bite, firm melon press, lateral right eye	03:57:00	04:20:00	0:23:00
Prefeed	52AB2	Natasha	SHD, bubble bite	04:30:00	04:45:00	0:15:00
Prefeed	52AB2	Kathy	Comes up to mirror, leaves, immediately returns then leaves	05:40:00	05:49:00	0:09:00
Prefeed	52AB2	Natasha	SHD	06:10:00	06:21:00	0:11:00
Prefeed	52AB2	Maris	Vertical left eye, to lateral left eye to HPO, open mouth, bubble bites as orientations change from lateral left eye to vertical left eye to vertical ventral to HVO to HPO to lateral right eye to HVO	06:23:00	07:06:00	0:43:00
Prefeed	52AB2	Natasha	Melon touch, HVO bubble bite	07:45:00	07:57:00	0:12:00
Prefeed	52AB2	Maris	HVO bubble bite play, open mouth, pec shimmy, circles around mirror, v-orient bubble bite play, vertical head nod	08:52:00	10:11:00	1:19:00
Prefeed	52AB2	Natasha	Bubble bite, SHD	10:09:00	?	?	Tape cuts off, unclear when bout ends
Prefeed	52AB3	Natasha	Bubble bite, upward head jerk	00:00:00	00:14:00	0:14:00
Prefeed	52AB3	Maris	Bubble stream	00:23:00	00:29:00	0:06:00
Prefeed	52AB3	Natasha	HPO , lateral right eye, firm melon press	00:41:00	00:48:00	0:07:00
Prefeed	52AB3	Natasha	firm melon press, bubble production	05:55:00	06:01:00	0:06:00
Prefeed	52AB3	Maris	HVO bubble stream, open mouth, semicircular head movement, open mouth, v-orients with open mouth, bubble stream, firm melon press	06:39:00	07:57:00	1:18:00
Postfeed	52AB5	Natasha	Melon touch	00:34:00	00:37:00	0:03:00
Postfeed	52AB5	Natasha	HPO	01:05:00	01:16:00	0:11:00
Postfeed	52AB5	Natasha	firm melon press, HVO	01:34:00	01:39:00	0:05:00
Postfeed	52AB5	Maris	HPO, HVO	01:54:00	01:58:00	0:04:00
Postfeed	52AB5	Natasha	Inverted, firm melon press	02:08:00	02:16:00	0:08:00
Postfeed	52AB5	Maris	firm melon press, horizontal head shake	02:34:00	02:56:00	0:22:00
Postfeed	52AB5	Natasha	SHD, HPO	03:01:00	03:49:00	0:48:00
Postfeed	52AB5	Maris	Barrel roll (as she barrel roll she roll away from mirror)	03:32:00	03:38:00	0:06:00
Postfeed	52AB5	Maris	Barrel roll, leaves and immediately returns to mirror, barrel roll again, HVO	04:05:00	04:29:00	0:24:00
Postfeed	52AB5	Natasha	firm melon press, HVO	04:26:00	04:42:00	0:16:00
Postfeed	52AB5	Maris	Barrel roll	05:00:00	05:15:00	0:15:00
Postfeed	52AB5	Natasha	firm melon press, HVO	05:22:00	05:29:00	0:07:00
Postfeed	52AB5	Maris	HVO, firm melon press	05:44:00	05:52:00	0:08:00
Postfeed	52AB5	Natasha	SHD, HVO	05:56:00	06:19:00	0:23:00
Postfeed	52AB5	Natasha	firm melon press, SHD	06:44:00	07:16:00	0:32:00
Postfeed	52AB5	Maris	Bubble stream	07:09:00	07:12:00	0:03:00
Postfeed	52AB5	Natasha	HPO , lateral right eye	07:26:00	08:09:00	0:43:00
Postfeed	52AB5	Maris	Barrel roll	08:27:00	08:36:00	0:09:00
Postfeed	52AB5	Natasha	HPO , lateral right eye	08:42:00	09:04:00	0:22:00
Postfeed	52AB5	Maris	Barrel roll	09:17:00	09:29:00	0:12:00
Postfeed	52AB6	Natasha	HVO, HPO	00:00:00	00:04:00	0:04:00
Postfeed	52AB6	Natasha	firm melon press, HVO	00:42:00	00:49:00	0:07:00
Postfeed	52AB6	Natasha	firm melon press, inverted	01:16:00	01:22:00	0:06:00
Postfeed	52AB6	Maris	HPO, lateral right eye, firm melon press, lateral left to lateral right eye	01:33:00	02:02:00	0:29:00
Postfeed	52AB6	Natasha	HPO , lateral right eye, firm melon press	01:58:00	02:35:00	0:37:00
Postfeed	52AB6	Maris	Barrel roll, HVO	02:58:00	03:11:00	0:13:00
Postfeed	52AB6	Natasha	firm melon press	03:31:00	03:36:00	0:05:00
Postfeed	52AB6	Maris	HPO, barrel roll	04:21:00	05:29:00	1:08:00
Postfeed	52AB6	Natasha	Lateral right eye	05:00:00	05:03:00	0:03:00
Postfeed	52AB6	Maris	Barrel roll, HVO	05:39:00	05:52:00	0:13:00
Postfeed	52AB6	Natasha	firm melon press	05:55:00	06:02:00	0:07:00
Postfeed	52AB6	Natasha	HPO	06:27:00	06:47:00	0:20:00
Postfeed	52AB6	Maris	Bubble scant, lateral right eye, HPO	06:40:00	06:50:00	0:10:00
Postfeed	52AB6	Natasha	HPO	07:00:00	07:14:00	0:14:00
Postfeed	52AB6	Maris	HVO	07:12:00	07:19:00	0:07:00
Postfeed	52AB6	Natasha	HPO , HVO	07:50:00	07:57:00	0:07:00
Postfeed	52AB6	Natasha	firm melon press, up-down swim	08:23:00	08:44:00	0:21:00
Postfeed	52AB6	Natasha /Maris	HPO , lateral right eye , HVO, bubble production	09:08:00	09:25:00	0:17:00	Natasha HPO, Maris lateral right eye, HVO, bubble production
Postfeed	52AB6	Maris	Inverted	09:49:00	09:54:00	0:05:00
Postfeed	52AB6	Natasha	firm melon press	10:03:00	10:09:00	0:06:00
Postfeed	52AB7	Maris	Bubble stream, firm melon press	00:08:00	00:30:00	0:22:00
Postfeed	52AB7	Natasha	HPO , firm melon press	00:30:00	00:40:00	0:10:00
Postfeed	52AB7	Natasha	HPO , firm melon press, lateral right eye	01:23:00	01:41:00	0:18:00
Postfeed	52AB7	Natasha /Maris	HPO , barrel roll	01:57:00	02:04:00	0:07:00	Maris barrel roll, Natasha HPO
Mirror Sham Mark Natasha
Prefeed	53AB1	Natasha	Jaw clap, firm melon press	02:00:00	02:10:00	0:10:00
Prefeed	53AB1	Maris	HVO, HPO	02:11:00	02:15:00	0:04:00
Prefeed	53AB1	Natasha /Maris	Natasha HPO, SHD, dhb, Maris HPO	02:29:00	03:42:00	1:13:00
Prefeed	53AB1	Maris	dhb, bubble burst	04:19:00	04:43:00	0:24:00
Prefeed	53AB1	Natasha	dhb	04:41:00	04:44:00	0:03:00
Prefeed	53AB1	Maris	Melon touch, dhb, dhb, semicircular head movement, dhb	04:56:00	05:23:00	0:27:00
Prefeed	53AB1	Natasha	Bubble bite	05:15:00	05:53:00	0:38:00	Natasha and Maris compete for mirror by head jerking at each other
Prefeed	53AB1	Maris	dhb, bubble bite	05:38:00	06:25:00	0:47:00
Prefeed	53AB1	Natasha	dhb, bubble bite, lateral right eye	06:08:00	06:57:00	0:49:00
Prefeed	53AB1	Maris	Melon touch, dhb, bubble bite, dhb, up-down swim	07:02:00	08:00:00	0:58:00
Prefeed	53AB1	Natasha	Up-down swim, dhb, melon touch, bubble bite, vertical ventral to vertical right eye, up-down swim	07:40:00	10:36:00	2:56:00
Prefeed	53AB2	Maris	Open and close mouth, HPO to lateral right eye to lateral left eye to vertical ventral orient	00:55:00	01:11:00	0:16:00
Prefeed	53AB2	Natasha	HPO , vertical head nod, dive	01:10:00	01:26:00	0:16:00
Prefeed	53AB2	Maris	Bubbble bite, dhb, HPO, lateral right eye, bubble bite	02:49:00	03:23:00	0:34:00
Prefeed	53AB2	Natasha	Head waggle, bubble bite, up-down swim, dhb	03:35:00	04:22:00	0:47:00
Prefeed	53AB2	Maris	Firm melon press, bubble bite, up-down swim, dhb, up-down swim	04:34:00	05:39:00	1:05:00
Prefeed	53AB2	Natasha	HVO, bubble bite, up-down swim	05:33:00	05:52:00	0:19:00
Prefeed	53AB2	Maris	dhb, bubble bite, bubble stream, up-down swim, dhb	05:52:00	06:31:00	0:39:00
Prefeed	53AB3	Natasha	dhb, bubble bite, up-down swim	00:02:00	00:48:00	0:46:00
Prefeed	53AB3	Maris	melon touch, dhb, bubble bite	00:37:00	00:55:00	0:18:00
Prefeed	53AB3	Maris	Lateral right, melon touch, dhb, bubble bite, HV orient to lateral left eye back to HV orient (bubble bite as orientation changes) melon touch, dhb	01:02:00	01:27:00	0:25:00
Prefeed	53AB3	Natasha	dhb, bubble bite, up-down swim, dhb occur when whale reaches bottom of mirror	01:24:00	02:42:00	1:18:00	Natasha and Maris compete for mirror, Natasha head jerks at her
Prefeed	53AB3	Natasha	dhb, bubble bite, up-down swim, open mouth	03:10:00	03:33:00	0:23:00
Prefeed	53AB3	Maris	dhb, bubble bite	03:34:00	04:16:00	0:42:00
Prefeed	53AB3	Natasha	dhb, up-down swim, dhb at bottom of mirror	04:31:00	05:06:00	0:35:00
Prefeed	53AB3	Maris	Repetitive sequence of dhb, up-down swim, firm melon press	05:09:00	05:55:00	0:46:00
Prefeed	53AB3	Maris	firm melon press, vertical head nod,	08:09:00	08:47:00	0:38:00
Postfeed	53AB4	Maris	Barrel Roll	06:33:00	06:38:00	0:05:00
Postfeed	53AB4	Natasha	Lateral right eye	08:14:00	08:28:00	0:14:00
Postfeed	53AB4	Natasha	firm melon press, jaw clap	09:08:00	09:11:00	0:03:00
Postfeed	53AB5	Natasha	dhb, lateral right eye, HPO	00:12:00	00:42:00	0:30:00
Postfeed	53AB5	Natasha	dhb, HVO	01:10:00	01:13:00	0:03:00
Postfeed	53AB5	Maris	Barrel roll	01:42:00	02:03:00	0:21:00
Postfeed	53AB5	Maris	Barrel roll	02:37:00	02:46:00	0:19:00
Postfeed	53AB5	Natasha	HPO, dhb, HPO	03:08:00	03:33:00	0:25:00
Postfeed	53AB5	Natasha	HPO, lateral right eye, HVO	04:46:00	05:13:00	0:27:00
Postfeed	53AB5	Natasha	firm melon press, inverted	06:02:00	06:07:00	0:05:00
Postfeed	53AB5	Maris	Barrel roll	07:11:00	07:19:00	0:08:00
Postfeed	53AB5	Natasha	firm melon press, inverted	07:43:00	07:48:00	0:05:00
Postfeed	53AB6	Natasha	firm melon press, inverted	01:43:00	01:54:00	0:11:00
Postfeed	53AB6	Natasha	HPO, pec shimmy	02:31:00	02:35:00	0:04:00
Postfeed	53AB6	Maris	Barrel roll, HPO	03:06:00	03:18:00	0:12:00
Postfeed	53AB6	Natasha	HPO	03:21:00	03:28:00	0:07:00
Postfeed	53AB6	Maris	Bubble stream, firm melon press	03:41:00	03:51:00	0:10:00
Postfeed	53AB6	Maris	firm melon press	04:35:00	04:48:00	0:13:00
Postfeed	53AB6	Natasha	firm melon press, HVO	04:54:00	04:58:00	0:04:00
Postfeed	53AB6	Natasha	Melon touch, from lateral to vertical right eye orientation	05:36:00	05:44:00	0:08:00
Postfeed	53AB6	Maris	HPO, lateral right eye	07:14:00	07:20:00	0:06:00
Postfeed	53AB6	Maris	dhb, HVO	08:54:00	09:03:00	0:09:00
Postfeed	53AB6	Natasha	Lateral right eye , firm melon press	09:55:00	09:59:00	0:04:00
Postfeed	53AB6	Natasha	firm melon press	10:17:00	10:26:00	0:09:00
Control Sham Mark Maris
Prefeed	54AB1	Natasha	Bubble stream, HVO	00:19:00	00:45:00	0:26:00
Prefeed	54AB1	Maris	HPO, lateral right eye	01:03:00	01:15:00	0:12:00
Prefeed	54AB1	Natasha	HPO, lateral right eye	01:23:00	02:03:00	0:40:00
Prefeed	54AB1	Natasha	HPO , bubble stream	03:04:00	03:12:00	0:08:00
Postfeed	54AB4	Natasha	HPO , firm melon press	06:01:00	06:07:00	0:06:00
Postfeed	54AB5	Natasha	HPO , firm melon press, lateral right eye	00:50:00	01:00:00	0:10:00
Postfeed	54AB5	Natasha	Far view HPO (not counted as a bout)	04:28:00	04:38:00	0:10:00
Mirror Sham Mark Natasha
Prefeed	55AB1	Maris	HPO , HVO	01:27:00	01:34:00	0:07:00
Prefeed	55AB1	Natasha	HPO, lateral right eye	02:39:00	03:14:00	0:35:00
Prefeed	55AB1	Maris	HPO	04:19:00	05:05:00	0:46:00
Prefeed	55AB1	Maris	firm melon press, dhb, bubble bite	06:58:00	07:18:00	0:20:00
Prefeed	55AB2	Maris	Lateral left eye, firm melon press, dhb, HVO bubble bite, vertical head nod, dhb, vertical head nod, head waggle, inverted dhb, changes orientation from HPO to inverted to lateral right eye, to HPO to lateral right eye dhb	00:10:00	00:53:00	0:43:00
Prefeed	55AB2	Maris	Vertical head nod	04:14:00	04:18:00	0:04:00
Prefeed	55AB2	Maris	Slow almost imperceptible vertical head nod	08:06:00	08:11:00	0:05:00
Prefeed	55AB3	Maris	Bubble production, lateral right eye	04:11:00	04:16:00	0:05:00
Postfeed	55AB4	Maris	Inverted firm melon press	05:00:00	05:08:00	0:08:00
Postfeed	55AB4	Natasha	HPO , vertical head nod	06:29:00	06:35:00	0:06:00
Postfeed	55AB4	Maris	HPO , bubble production, lateral right eye	06:55:00	07:03:00	0:08:00
Postfeed	55AB4	Maris	Bubble stream, firm melon press	08:30:00	08:34:00	0:04:00
Postfeed	55AB4	Natasha	firm melon press	10:00:00	10:03:00	0:03:00
Postfeed	55AB5	Maris	Barrel roll	00:52:00	01:01:00	0:09:00
Postfeed	55AB5	Maris	HPO , firm melon press, lateral right eye	03:30:00	04:00:00	0:30:00
Postfeed	55AB5	Natasha	firm melon press	03:59:00	04:02:00	0:03:00
Postfeed	55AB5	Maris	firm melon press	06:42:00	07:00:00	0:18:00
Postfeed	55AB5	Maris	firm melon press, HVO	09:43:00	09:52:00	0:09:00
Postfeed	55AB6	Maris	firm melon press, HVO	00:00:00	00:10:00	0:10:00
Postfeed	55AB6	Natasha	HPO, HVO	00:19:00	00:28:00	0:09:00
Postfeed	55AB6	Maris	HPO, lateral right eye	00:58:00	01:03:00	0:05:00
Postfeed	55AB6	Natasha	HPO , changes to lateral right eye just before leaving mirror	06:32:00	06:40:00	0:08:00
Mirror Sham Mark Natasha
Prefeed	56AB1	Maris	firm melon press, jaw clap, lateral right eye	01:09:00	01:33:00	0:24:00
Prefeed	56AB1	Maris	dhb	01:38:00	01:44:00	0:06:00
Prefeed	56AB1	Maris	dhb	01:54:00	01:58:00	0:04:00
Prefeed	56AB1	Maris	dhb, inverted	02:08:00	02:27:00	0:19:00
Prefeed	56AB1	Natasha	HPO	02:30:00	02:44:00	0:14:00
Prefeed	56AB1	Maris	dhb	02:44:00	02:47:00	0:03:00
Prefeed	56AB1	Maris	dhb, firm melon press	02:57:00	03:11:00	0:14:00
Prefeed	56AB1	Natasha	dhb,	03:22:00	03:25:00	0:03:00
Prefeed	56AB1	Natasha	dhb, lateral right eye	03:49:00	03:54:00	0:05:00
Prefeed	56AB1	Natasha	Head waggle, dhb, barrel roll	04:20:00	04:40:00	0:20:00
Prefeed	56AB1	Maris	Head waggle, barrel roll, dhb, dhb, open mouth, dhb	04:48:00	05:12:00	0:24:00
Prefeed	56AB1	Natasha	HPO , firm melon press	05:13:00	05:34:00	0:21:00
Prefeed	56AB1	Natasha	Jaw clap, HVO	05:47:00	05:58:00	0:11:00
Prefeed	56AB1	Natasha	dhb, HVO bubble bite	06:42:00	06:55:00	0:13:00
Prefeed	56AB1	Maris	dhb, barrel roll	07:26:00	08:07:00	0:41:00
Prefeed	56AB1	Natasha	SHD, dhb, HVO	07:52:00	08:25:00	0:33:00
Prefeed	56AB1	Maris	Jaw clap, bubble ring	08:48:00	08:54:00	0:06:00
Prefeed	56AB1	Maris	dhb, bubble bite, barrel roll, a dhb after a full rotation while barrel rolling	09:44:00	10:34:00	0:50:00
Prefeed	56AB2	Natasha	HPO	01:03:00	01:17:00	0:14:00
Prefeed	56AB2	Natasha	Lateral right eye, jaw clap	02:20:00	02:35:00	0:15:00
Prefeed	56AB2	Natasha	HPO	05:03:00	05:19:00	0:16:00
Prefeed	56AB2	Marina	HPO	07:09:00	07:28:00	0:19:00
Prefeed	56AB2	Natasha	Jaw clap, HVO	09:15:00	09:19:00	0:04:00
Prefeed	56AB3	Natasha	Jaw clap	00:00:00	00:03:00	0:03:00
Prefeed	56AB3	Maris	Jaw clap	00:15:00	00:20:00	0:05:00
Prefeed	56AB3	Maris/Natasha	Vertical head nod, HPO	00:31:00	00:42:00	0:11:00	Natasha HPO, Maris vertical head nod as she swims past the mirror
Prefeed	56AB3	Maris	HPO, lateral right eye, jaw clap	02:29:00	02:37:00	0:08:00
Prefeed	56AB3	Maris	HPO, lateral right eye	02:53:00	03:05:00	0:12:00
Prefeed	56AB3	Maris	Jaw clap, HVO	03:24:00	03:33:00	0:09:00
Prefeed	56AB3	Maris	Lateral right, dhb	05:19:00	05:23:00	0:04:00
Prefeed	56AB3	Maris	Lateral right, dhb	05:36:00	05:40:00	0:04:00
Prefeed	56AB3	Maris	dhb, inverted	06:01:00	06:04:00	0:03:00
Prefeed	56AB3	Maris	Toy manipulation, barell roll, lets toy go, brings it back up, alternates orientations (HVO, lateral left eye, HVO, inverted, lateral right eye, lateral left eye), firm melon press	08:48:00	09:48:00	1:00:00
Postfeed	56AB4	Maris	Switches from lateral right eye to lateral left eye, toy manipulation, brings toy to mirror, lateral right eye and HPO with toy before leaving	00:14:00	01:09:00	0:55:00
Postfeed	56AB5	Natasha	HPO , lateral right eye	03:56:00	08:04:00	0:08:00
Postfeed	56AB5	Maris	HPO, lateral right eye	05:05:00	05:09:00	0:04:00
Postfeed	56AB5	Natasha	HPO , firm melon press	05:06:00	05:34:00	0:28:00
Postfeed	56AB5	Maris	Barrel roll	06:23:00	06:31:00	0:08:00
Postfeed	56AB5	Natasha	HPO, lateral right eye	07:01:00	07:08:00	0:07:00
Postfeed	56AB5	Natasha	Inverted	08:28:00	08:34:00	0:06:00
Postfeed	56AB5	Maris	HVO	09:13:00	09:18:00	0:05:00
Postfeed	56AB5	Natasha	HPO	09:23:00	09:40:00	0:17:00
Postfeed	56AB6	Maris	Bubble stream, lateral right eye	01:19:00	01:23:00	0:04:00
Postfeed	56AB6	Natasha	HPO , lateral right eye	01:45:00	01:48:00	0:03:00
Postfeed	56AB6	Maris	HPO, dive	01:59:00	02:15:00	0:16:00
Postfeed	56AB6	Maris	Barrel roll, HPO, HVO	02:40:00	02:52:00	0:12:00
Postfeed	56AB6	Maris	Bubble stream, barrel roll	03:11:00	03:19:00	0:08:00
Postfeed	56AB6	Maris	Barrel roll	04:10:00	04:17:00	0:07:00
Postfeed	56AB6	Natasha	HPO, lateral right eye	04:47:00	05:07:00	0:20:00
Postfeed	56AB6	Natasha	HPO	06:02:00	06:15:00	0:13:00
Postfeed	56AB7	Natasha	firm melon press	00:14:00	00:25:00	0:11:00
Postfeed	56AB7	Natasha	HPO	01:06:00	01:19:00	0:13:00
Mirror Sham Mark Natasha
Prefeed	57AB1	Maris	firm melon press, dhb, pec shimmy, lateral right eye	00:17:00	01:21:00	1:04:00
Prefeed	57AB1	Maris	dhb, open mouth, lateral right eye	02:20:00	02:30:00	0:10:00
Prefeed	57AB1	Maris	dhb, open mouth, barrel roll dhb, open mouth, bubble stream, HVO to lateral left eye, bubble production	03:44:00	04:39:00	0:55:00
Prefeed	57AB1	Natasha	HPO , SHD	04:53:00	05:05:00	0:12:00
Prefeed	57AB2	Natasha	firm melon press, dhb	01:24:00	01:32:00	0:08:00
Prefeed	57AB2	Natasha	Barrel Roll	01:54:00	01:58:00	0:04:00
Prefeed	57AB3	Kathy	Open mouth, firm melon press	01:36:00	02:16:00	0:40:00
Postfeed	57AB3	Maris	dhb, lateral right eye	09:05:00	09:09:00	0:04:00
Postfeed	57AB5	Natasha	firm melon press, lateral right eye	06:27:00	06:30:00	0:03:00
Postfeed	57AB6	Maris	Bubble scant	05:58:00	06:03:00	0:05:00
Postfeed	57AB6	Maris	HPO	08:20:00	08:28:00	0:08:00
Mark Test Natasha
Prefeed	58AB1	Natasha	HPO	00:14:00	00:17:00	0:03:00
Prefeed	58AB1	Natasha	Far View HPO (not counted as bout)	02:39:00	03:30:00	0:51:00
Prefeed	58AB1	Maris	HVO, HPO	07:09:00	07:25:00	0:16:00
Prefeed	58AB1	Maris	Open mouth, dhb, HVO, bubble stream, melon touch, HPO	07:47:00	08:23:00	0:36:00
Prefeed	58AB1	Maris	Toy manipulation, brings toy to mirror, HVO, melon touch	09:22:00	09:59:00	0:37:00
Prefeed	58AB2	Maris	Toy manipulation, HVO with toy, nibbles on rope toy	00:09:00	00:25:00	0:16:00
Prefeed	58AB2	Maris	Toy manipulation, HPO with toy rope, brings it close to mirror, melon touch, throws it away	00:46:00	01:06:00	0:20:00
Prefeed	58AB2	Maris	Toy manipulation, firm melon presses while bubble stream, barrel roll	02:24:00	03:00:00	0:36:00
Prefeed	58AB2	Maris	Firm melon presses, toy manipulation, bubble stream with toy	03:16:00	03:44:00	0:28:00
Prefeed	58AB2	Maris	Swims past mirror with toy (not counted as a bout)	03:56:00	03:59:00	0:03:00
Prefeed	58AB2	Maris	Toy manipulation, HPO with toy rope	04:43:00	04:55:00	0:12:00
Prefeed	58AB2	Maris	HPO, lateral left eye, firm melon press	05:43:00	06:14:00	0:31:00
Prefeed	58AB2	Maris	Toy manipulation, HVO with toy	06:27:00	06:41:00	0:14:00
Prefeed	58AB2	Maris	Bubble stream	07:28:00	07:21:00	0:03:00
Prefeed	58AB2	Natasha	Far view HPO (not counted as bout)	06:17:00	06:54:00	0:37:00
Prefeed	58AB2	Maris	Toy manipulation, lateral right eye with toy in mouth, lets toy go and swims past mirror	07:52:00	07:58:00	0:06:00
Prefeed	58AB2	Maris	HPO, firm melon press	08:21:00	09:32:00	1:11:00
Prefeed	58AB2	Maris	SHD, HPO	09:03:00	10:08:00	1:05:00
Prefeed	58AB3	Maris	Bubble bite	00:39:00	00:46:00	0:07:00
Prefeed	58AB3	Maris	Bubble bite	02:31:00	02:39:00	0:08:00
Prefeed	58AB3	Maris	Bubble stream, toy manipulation, grabs toy in mouth, briefly HVO before swimming away	05:24:00	05:44:00	0:20:00
Postfeed	58AB4	Maris	HVO, HPO	01:01:00	01:08:00	0:07:00
Prefeed	58AB3	Natasha	Far view lateral right and HPO (not counted as a bout)	00:58:00	01:14:00	0:16:00
Postfeed	58AB4	Maris	Open mouth, bubble stream	05:37:00	05:40:00	0:03:00
Postfeed	58AB4	Natasha	Natasha rubs body below mirror (not counted as bout).	06:16:00	06:30:00	0:14:00	May have been attempting to rub mark off, but unlikely as mark appears unchanged in her next bout, she is not oriented to the mirror when this occurs not counted as bout
Postfeed	58AB4	Maris	Open mouth	07:17:00	07:40:00	0:23:00
Postfeed	58AB5	Maris	Toy manipulation, barrel roll with toy in her mouth	00:00:00	00:14:00	0:14:00
Postfeed	58AB5	Natasha	HPO , SHD	00:18:00	00:36:00	0:18:00
Postfeed	58AB5	Maris	Toy manipulation, barrel roll with toy in mouth	00:35:00	00:42:00	0:07:00
Postfeed	58AB5	Maris	Bubble bite	03:24:00	03:36:00	0:12:00
Postfeed	58AB5	Natasha	Far View Lateral right eye, HPO (not counted as a bout)	03:27:00	03:57:00	0:30:00
Postfeed	58AB5	Natasha	HPO, SHD (moves head from side to side slowly)	04:50:00	05:09:00	0:18:00
Postfeed	58AB5	Maris	HPO	10:37:00	10:41:00	0:04:00
Postfeed	58AB6	Natasha	Far view Lateral right eye, HPO (not counted as a bout)	02:09:00	02:21:00	0:12:00
Postfeed	58AB6	Natasha	Bottom of mirror, see notes (not counted as a bout)	02:32:00	02:37:00	0:05:00	Natasha is at bottom of mirror, rubbing mark against the bottom, but is not oriented to the mirror, not counted as bout
Postfeed	58AB6	Maris	Toy manipulation, firm melon press with toy	03:36:00	03:44:00	0:08:00
Postfeed	58AB6	Natasha	Lateral right eye (far view), HPO is closer	07:34:00	07:42:00	0:08:00
Postfeed	58AB6	Natasha	HPO	08:37:00	08:42:00	0:05:00
Postfeed	58AB6	Maris	Inverted	08:21:00	08:27:00	0:06:00
Phase II Mirror Exposure							Supposed to be Maris sham
Prefeed	59AB1	Natasha	HPO , vertical head nod	00:10:00	00:15:00	0:05:00
Prefeed	59AB1	Maris	HPO	00:22:00	00:41:00	0:19:00
Prefeed	59AB1	Maris	dhb, HVO	00:53:00	01:07:00	0:14:00
Prefeed	59AB1	Natasha	HVO, lateral right eye	01:08:00	01:26:00	0:18:00
Prefeed	59AB1	Maris	Lateral right eye, dhb	04:14:00	04:17:00	0:03:00
Prefeed	59AB2	Natasha	Far view HPO (not counted as bout)	04:20:00	04:38:00	0:18:00
Postfeed	59AB5	Natasha	HPO , lateral right eye	02:55:00	03:00:00	0:05:00
Postfeed	59AB5	Natasha	HPO, lateral right eye dhb, HVO	05:16:00	05:24:00	0:08:00
Postfeed	59AB5	Maris	HPO, lateral right eye	05:55:00	06:06:00	0:11:00
Postfeed	59AB5	Natasha	lateral right eye, dhb	08:11:00	08:14:00	0:03:00
Postfeed	59AB6	Natasha	Firm melon press	02:27:00	02:30:00	0:03:00
Control Sham Mark Maris
Prefeed	60AB1	Natasha	Bubble stream	05:19:00	05:24:00	0:05:00
Prefeed	60AB1	Natasha	HPO	05:53:00	06:09:00	0:16:00
Prefeed	60AB1	Natasha	Bubble stream	09:00:00	09:05:00	0:05:00
Postfeed	60AB4	Natasha	HPO	09:25:00	09:45:00	0:20:00
Postfeed	60AB5	Natasha	HPO , lateral right eye	03:37:00	04:03:00	0:26:00
Postfeed	60AB5	Natasha	HPO	06:40:00	06:54:00	0:14:00
Postfeed	60AB6	Natasha	HPO	00:01:00	00:05:00	0:04:00
Postfeed	60AB6	Natasha	HPO	03:02:00	03:42:00	0:40:00
Control Sham Mark Natasha							Tape 61 could not be digitized, supposed to be a control sham-mark for Maris
Prefeed	62AB1	Natasha	HPO , lateral right eye	00:54:00	01:02:00	0:08:00
Prefeed	62AB2	Natasha	HPO , dhb,	07:05:00	07:08:00	0:03:00
Postfeed	62AB5	Natasha	firm melon press, HVO	02:15:00	02:21:00	0:06:00
Postfeed	62AB5	Natasha	firm melon press, barrel roll	04:29:00	04:35:00	0:06:00
Postfeed	62AB5	Natasha	HPO	07:47:00	07:56:00	0:09:00
Postfeed	62AB6	Natasha	firm melon press, HVO	02:08:00	02:14:00	0:06:00
Postfeed	62AB6	Natasha	Inverted, HVO	02:56:00	02:59:00	0:03:00
Postfeed	62AB6	Natasha	HPO , lateral right eye	03:36:00	03:51:00	0:15:00
Mark Test Natasha
Prefeed	63AB1	Natasha	Neck stretch	00:51:00	00:59:00	0:08:00
Prefeed	63AB1	Natasha	Firm melon press, vertical head nod, HPO	01:26:00	?		Tape cuts off
Prefeed	63AB1	Maris	Far view HPO, lateral right eye	03:44:00	03:59:00	0:15:00	Far from mirror when HPO, lateral right eye is close to mirror
Prefeed	63AB1	Natasha	HPO , HVO, lateral right eye	04:01:00	04:18:00	0:17:00
Prefeed	63AB1	Natasha	Open and close mouth	05:16:00	05:24:00	0:08:00
Prefeed	63AB1	Natasha	Open and close mouth, bubble bite play	08:37:00	08:51:00	0:14:00
Prefeed	63AB2	Natasha	Far view HPO(not counted as bout)	08:38:00	08:53:00	0:15:00
Postfeed	63AB5	Maris	lateral right eye, barrel roll	03:30:00	03:33:00	0:03:00
Postfeed	63AB5	Natasha	Melon touch, lateral right eye	03:44:00	03:48:00	0:04:00
Postfeed	63AB6	Natasha	Lateral left eye (orientation lasts 5 secs), HPO	04:52:00	05:12:00	0:20:00
Sham Mark Test Maris							Plan was to sham-mark Maris, but Natasha shows great interest in mirror during prefeed
Prefeed	64AB1	Natasha	Neck stretch	00:35:00	00:41:00	0:06:00
Prefeed	64AB1	Natasha	Barrel Roll, vertical vental orient, melon touch, HVO	00:47:00	01:27:00	0:40:00	Person collecting data blocks full behavioral viewing
Prefeed	64AB1	Natasha	Far view, bubble bite(not counted as bout)	01:35:00	01:40:00	0:05:00
Prefeed	64AB1	Natasha	Firm melon press, HVO	01:50:00	02:04:00	0:14:00
Prefeed	64AB1	Natasha	Barrel roll, bubble bite, lateral right eye	07:49:00	08:36:00	0:47:00
Prefeed	64AB1	Natasha	Bubble bite far away (not couted as bout)	10:29:00	10:36:00	0:07:00	Behavior may not be mirror induced/ambiguous
Prefeed	64AB2	Natasha	dhb, bubble bite, lateral right eye	01:43:00	01:55:00	0:12:00
Prefeed	64AB2	Natasha	Far view HPO (not counted as bout).	03:05:00	03:11:00	0:06:00
Prefeed	64AB3	Natasha	Bubble bite play, dhb	01:43:00	01:54:00	0:11:00
Postfeed	64AB4	Natasha	SHD	04:30:00	04:39:00	0:09:00
Postfeed	64AB4	Natasha	HPO	08:52:00	08:58:00	0:06:00
Postfeed	64AB5	Maris	Barell roll as she swims past mirror (not counted as a bout)	03:30:00	03:34:00	0:04:00
Postfeed	64AB5	Natasha	Firm melon press, lateral left eye	12:17:00	12:24:00	0:07:00
Postfeed	64AB6	Natasha	Firm melon press	00:10:00	00:17:00	0:07:00
Postfeed	64AB6	Natasha	Firm melon press	01:16:00	01:21:00	0:05:00
Postfeed	64AB6	Natasha	HVO (changes to lateral right eye as she leaves mirror)	04:02:00	04:12:00	0:10:00
Postfeed	64AB6	Natasha	Far view HPO (not counted as bout)	05:20:00	05:32:00	0:12:00
Mirror Sham Mark Maris
Prefeed	65AB1	Natasha	Firm melon press	00:08:00	00:12:00	0:04:00
Prefeed	65AB1	Natasha	HPO , SHD	00:49:00	00:58:00	0:09:00
Prefeed	65AB1	Natasha	Far view lateral right eye (not counted as bout)	01:30:00	01:39:00	0:09:00
Prefeed	65AB1	Natasha	Firm melon press	06:29:00	06:35:00	0:06:00
Prefeed	65AB1	Maris	Lateral right eye, HPO	07:58:00	08:05:00	0:07:00
Prefeed	65AB1	Natasha	SHD	08:13:00	08:27:00	0:14:00
Prefeed	65AB2	Natasha	HPO , SHD	02:32:00	02:44:00	0:12:00
Prefeed	65AB3	Maris	Far view HPO and lateral right eye (not counted as a bout)	01:59:00	02:08:00	0:09:00
Prefeed	65AB3	Natasha	HPO , SHD	02:31:00	02:45:00	0:14:00
Prefeed	65AB3	Natasha	Far view HPO (not counted as bout).	08:03:00	08:12:00	0:09:00
Postfeed	65AB5	Natasha	HPO	04:48:00	04:51:00	0:03:00
Mirror Sham Mark Maris
Prefeed	66AB1	Maris	Firm melon press, HVO,	01:35:00	01:42:00	0:07:00
Prefeed	66AB1	Natasha	HPO , bubble production	01:46:00	02:15:00	0:29:00
Prefeed	66AB1	Natasha	HPO	04:26:00	04:42:00	0:16:00
Prefeed	66AB1	Natasha	HPO	09:06:00	09:20:00	0:14:00
Postfeed	66AB4	Natasha	HPO	09:34:00	09:47:00	0:13:00
Postfeed	66AB5	Natasha	firm melon press	06:41:00	06:45:00	0:04:00
Postfeed	66AB5	Natasha	HPO , firm melon press	08:02:00	08:22:00	0:20:00
Postfeed	66AB6	Natasha	HPO	05:32:00	05:47:00	0:15:00
Postfeed	66AB6	Natasha	Lateral right eye	07:16:00	07:27:00	0:11:00
Postfeed	66AB6	Natasha	Lateral right eye	09:03:00	09:10:00	0:07:00
Mirror Sham Mark Maris
Prefeed	67AB1	Maris	HPO, lateral left eye	01:00:00	01:17:00	0:17:00
Prefeed	67AB1	Maris	firm melon press, HVO, lateral right eye	01:28:00	01:38:00	0:10:00
Prefeed	67AB1	Natasha	firm melon press, HVO, bubble stream	01:36:00	01:57:00	0:21:00
Prefeed	67AB1	Maris	dhb, HPO , lateral right eye	02:19:00	02:30:00	0:11:00
Prefeed	67AB1	Natasha	HPO , lateral right eye	02:40:00	02:47:00	0:07:00
Prefeed	67AB1	Kathy	HPO, lateral right eye to lateral left eye	02:59:00	03:11:00	0:12:00
Prefeed	67AB1	Maris	HPO, lateral right eye	03:15:00	03:29:00	0:14:00
Prefeed	67AB1	Maris	HVO, lateral right eye	04:43:00	04:49:00	0:06:00
Prefeed	67AB1	Maris	Firm melon press, lateral right eye	06:31:00	06:34:00	0:03:00
Prefeed	67AB1	Natasha	dhb	06:43:00	06:46:00	0:03:00
Prefeed	67AB1	Maris	Bubble bite, open mouth, lateral right eye	07:07:00	07:38:00	0:31:00
Prefeed	67AB1	Natasha	HPO , bubble bite	07:50:00	08:07:00	0:17:00
Prefeed	67AB1	Maris	HVO, bubble bite	00:10:00	00:21:00	0:11:00
Prefeed	67AB2	Natasha	HVO, bubble bite, HPO , lateral right eye	00:10:00	01:14:00	1:04:00
Prefeed	67AB2	Natasha	dhb, lateral right eye, bubble bite, HVO	02:00:00	02:07:00	0:07:00
Prefeed	67AB2	Marina	Bubble bite, HVO	03:19:00	03:27:00	0:08:00	Bubble bite is not repetitive, not enough to say Marina is demonstrating self-directed behavior
Prefeed	67AB2	Marina	Bubble bite, firm melon press	03:50:00	04:00:00	0:10:00	Bubble bite is not repetitive, not enough to say Marina is demonstrating self-directed behavior
Prefeed	67AB2	Natasha	Bubble bite, HVO, firm melon press, lateral right eye	05:21:00	06:09:00	0:48:00
Prefeed	67AB2	Natasha	Bubble bite, HVO, firm melon press	08:44:00	08:51:00	0:07:00
Prefeed	67AB3	Natasha	Far view HPO , lateral right eye (only left eye counts as bout).	03:36:00	03:53:00	0:17:00
Prefeed	67AB3	Maris	HPO , lateral right eye	04:23:00	04:26:00	0:03:00
Prefeed	67AB3	Maris	Comes up to mirror, leaves and immediately returns then leaves again	06:41:00	06:47:00	0:06:00
Prefeed	67AB3	Natasha	Bubble bite, lateral right eye	07:58:00	08:05:00	0:07:00
Postfeed	67AB4	Natasha	Bubble bite, lateral right eye	00:39:00	00:49:00	0:10:00
Postfeed	67AB4	Natasha	Far view HPO (not counted as bout).	01:11:00	02:22:00	1:11:00
Postfeed	67AB5	Natasha	HPO, lateral right eye	05:42:00	05:49:00	0:07:00
Postfeed	67AB6	Natasha	Firm melon press, lateral right eye	06:19:00	06:24:00	0:05:00
Postfeed	67AB6	Natasha	Firm melon press	07:07:00	07:11:00	0:04:00
Mirror Sham Mark Maris
Prefeed	68AB1	Natasha	HVO, HPO	00:42:00	00:58:00	0:16:00
Prefeed	68AB1	Maris	HPO	01:03:00	01:09:00	0:06:00
Prefeed	68AB1	Natasha	HPO	01:14:00	01:21:00	0:07:00
Prefeed	68AB1	Marina	HPO, lateral left eye	01:58:00	02:01:00	0:03:00
Postfeed	68AB5	Maris	HPO	07:05:00	07:08:00	0:03:00
Postfeed	68AB5	Maris	HPO	07:21:00	07:26:00	0:05:00
Postfeed	68AB6	Natasha	Firm melon press, HVO	02:18:00	02:30:00	0:12:00
Postfeed	68AB6	Natasha	HPO , HVO	02:35:00	02:44:00	0:09:00
Mirror Sham Mark Maris
Prefeed	69AB1	Natasha	firm melon press, HVO	01:01:00	01:11:00	0:10:00
Prefeed	69AB1	Maris	HPO, lateral right eye, firm melon press	01:23:00	01:40:00	0:17:00
Prefeed	69AB1	Natasha	Lateral right eye	02:27:00	02:30:00	0:03:00
Prefeed	69AB1	Maris	Upward head jerk, firm melon press, lateral right eye	02:53:00	03:28:00	0:35:00
Prefeed	69AB1	Natasha	Upward head jerk, firm melon press, lateral right eye	04:29:00	04:38:00	0:09:00
Postfeed	69AB5	Natasha	Lateral right eye, melon touch, firm melon press, slowly moves head from side to side, firm melon press, barrel roll, HPO to lateral right eye, barrel roll, melon touch	06:10:00	07:16:00	1:06:00
Postfeed	69AB6	Natasha	firm melon press, vertical head nod, lateral right eye	00:11:00	00:25:00	0:14:00
Postfeed	69AB6	Natasha	Vertical head nod	00:55:00	01:03:00	0:08:00
Postfeed	69AB6	Natasha	Vertical head nod, firm melon press	01:35:00	01:38:00	0:03:00
Mark Test Maris
Prefeed	70AB1	Marina	HPO , firm melon press	00:14:00	00:23:00	0:09:00
Prefeed	70AB1	Maris	Repetive sequence of dhb	00:58:00	02:01:00	1:03:00
Prefeed	70AB2	Marina	Bubble burst	04:20:00	04:25:00	0:05:00
Postfeed	70AB6	Maris	Head nod (slow, not repeated), HVO, HPO	03:58:00	04:06:00	0:08:00
Mark Test Maris
Prefeed	71AB1	Natasha	HPO	00:26:00	00:31:00	0:05:00
Prefeed	71AB1	Maris	Bubble stream, horizontal head shake, lateral left eye	01:02:00	01:26:00	0:24:00
Prefeed	71AB1	Natasha	HPO, firm melon press	02:01:00	02:13:00	0:12:00
Prefeed	71AB1	Natasha	Firm melon press, firm melon press	03:20:00	03:30:00	0:10:00
Prefeed	71AB2	Marina	Lateral left eye	07:36:00	07:42:00	0:06:00
Postfeed	71AB5	Natasha	Neck stretch, HVO	08:15:00	08:20:00	0:05:00
Postfeed	71AB6	Natasha	Firm melon press, bubble bite, dhb, lateral right eye, vertical right eye, barrel roll while bubble biting	09:27:00	10:08:00	0:41:00
Mark Test Maris
Prefeed	72AB1	Natasha	HPO , lateral right eye, HVO, spits out leaf and sucks it back in	04:22:00	04:35:00	0:13:00
Prefeed	72AB2	Natasha	HPO , lateral right eye	05:04:00	05:10:00	0:06:00
Mark Test Maris
Prefeed	73AB1	Natasha	firm melon press, HVO	00:34:00	00:42:00	0:08:00
Prefeed	73AB1	Natasha	Vertical head nod	08:51:00	08:56:00	0:05:00
Prefeed	73AB2	Natasha	firm melon press, HPO	04:50:00	05:03:00	0:13:00
Prefeed	73AB2	Natasha	Comes up to mirror, leaves and immediately returns	06:59:00	07:03:00	0:04:00
Mirror Sham- Mark Natasha							No bouts for tape 74, it was a mirror sham-mark for Natasha.
Prefeed	75AB1	Natasha	HPO , neck stretch	00:31:00	00:41:00	0:10:00
Prefeed	75AB1	Natasha	HPO, lateral right eye	02:09:00	02:21:00	0:12:00
Postfeed	75AB5	Natasha	HPO, HVO, lateral right eye	05:45:00	05:54:00	0:09:00
Postfeed	75AB5	Natasha	Firm melon press, HPO	09:04:00	09:20:00	0:16:00
Postfeed	75AB5	Natasha	Firm melon press, HVO, lateral right eye	09:40:00	09:50:00	0:10:00
Postfeed	75AB5	Natasha	Firm melon press	10:05:00	10:10:00	0:05:00
Mark Test Natasha
Prefeed	76AB1	Natasha	HVO, HPO	00:22:00	00:32:00	0:10:00
Prefeed	76AB1	Maris	firm melon press, open mouth	00:32:00	00:57:00	0:25:00
Prefeed	76AB1	Natasha	HPO to VR to single bubble bite in HVO orientation	01:28:00	01:34:00	0:06:00
Prefeed	76AB1	Natasha	Swims past mirror with fluke around toy tope, not oriented to mirror (not counted as bout).	04:14:00	04:20:00	0:06:00
Prefeed	76AB1	Marina	Bubble stream, HVO	09:16:00	09:34:00	0:18:00
Prefeed	76AB1	Marina	firm melon press	10:04:00	10:06:00	0:02:00
Prefeed	76AB1	Marina	firm melon press, HVO	10:34:00	10:39:00	0:05:00
Prefeed	76AB1	Marina	HPO, bites two bubbles	11:02:00	12:06:00	1:04:00
Prefeed	76AB2	Natasha	Open and close mouth, lateral right right dhb	02:47:00	02:51:00	0:04:00
Prefeed	76AB2	Natasha	dhb	04:15:00	04:18:00	0:03:00
Postfeed	76AB4	Natasha	vertical right dhb, 4 of the 8 sec is right eye orientation	05:21:00	05:29:00	0:08:00	Prior to her first bout at the mirror, Natasha swa repetitive laps around the pool briefly pressing her mark to the mirror
Postfeed	76AB4	Natasha	melon touch, HPO (no right side orientation)	05:54:00	06:00:00	0:06:00
Postfeed	76AB4	Natasha	Lateral right eye, 5 repetive dhb, bout is all right side orientation	07:47:00	08:04:00	00:17:00
Postfeed	76AB4	Natasha	Lateral right eye, 7 repetive dhb, bout is all right side orientation	08:44:00	09:05:00	00:21:00
Postfeed	76AB4	Natasha	Lateral right eye, firm melon press, bout is all right side orientation	09:25:00	10:04:00	00:39:00
Postfeed	76AB5	Natasha	6 repetive dhb, melon touch, horizontal head shake bout is all right side orientation	00:49:00	01:38:00	00:49:00
Postfeed	76AB5	Natasha	dhb, Lateral right eye-HPO-Lateral right, open mouth, 9 of 11 sec of bout is right side orientation	02:39:00	02:50:00	00:11:00
Postfeed	76AB5	Natasha	Lateral right eye dhb, open mouth, firm melon press, vertical right, dhb, bout is all right side orientation	03:16:00	03:34:00	00:18:00
Postfeed	76AB5	Natasha	Toy manipulation, brings toy to mirror, releases toy, dhb, grabs toy and disappears from view, bout is all right eye orientation	04:31:00	04:46:00	00:15:00
Postfeed	76AB5	Natasha	Lateral right eye, dhb, HPO open mouth, Vertical right, dhb, 6 of 10 sec bout is right side orientation	05:31:00	05:41:00	00:10:00
Postfeed	76AB5	Natasha	Lateral right eye, dhb, HPO moves head side to side, Vertical right dhb, 4 of 12 sec bout is right side orientation	06:44:00	06:56:00	00:12:00
Postfeed	76AB5	Natasha	Neck stretch HPO, Lateral right eye, 2 of 6 sec bout is right side orientation	08:51:00	08:57:00	0:06:00
Postfeed	76AB5	Natasha	HVO (no right side orientation)	03:50:00	03:53:00	0:03:00
Postfeed	76AB5	Natasha	Vertical right to HV orient 3 of 5 sec bout is right side orientation	06:18:00	06:23:00	0:05:00
Mark Test Natasha
Prefeed	77AB1	Natasha	HPO, HVO, lateral right eye	00:17:00	00:24:00	0:07:00
Prefeed	77AB1	Maris	vertical right eye to lateral left eye, Opens and closes mouth	00:33:00	00:56:00	0:23:00
Prefeed	77AB1	Natasha	lateral right eye dhb, open and close mouth	01:05:00	01:16:00	0:11:00
Prefeed	77AB1	Natasha	firm melon press, lateral left eye	01:46:00	01:54:00	0:08:00
Prefeed	77AB1	Natasha	firm melon press, bubble bite	05:13:00	05:19:00	0:06:00
Mark Test Natasha							Tape 78 could not be digitized, it was a mark test for Natasha
Prefeed	79AB1	Natasha	HPO	00:19:00	00:23:00	0:04:00
Prefeed	79AB3	Kathy	Far view HPO (not counted as a bout)	03:04:00	04:22:00	1:18:00
Mark Test Natasha
Prefeed	80AB1	Maris	HPO	00:30:00	00:36:00	0:06:00
Prefeed	80AB1	Natasha	Bubble bite, firm melon press, lateral left eye	03:42:00	04:22:00	0:40:00
Prefeed	80AB1	Natasha	firm melon press, bubble bite	04:46:00	05:04:00	0:18:00
Prefeed	80AB2	Natasha	Far view lateral left eye (not counted as bout)	07:43:00	07:51:00	0:08:00
Postfeed	80AB4	Maris	Far view HPO (not counted as a bout)	03:54:00	05:11:00	1:17:00
Postfeed	80AB5	Maris	lateral right eye	05:25:00	05:30:00	0:05:00
Phase II Mirror Exposure
Prefeed	81AB1	Maris	HPO, lateral right eye	01:38:00	01:47:00	0:09:00
Prefeed	81AB1	Natasha	HPO, lateral right eye	02:58:00	03:10:00	0:12:00
Prefeed	81AB1	Marina	Continously leaving and returning to mirror	07:26:00	07:56:00	0:30:00
Prefeed	81AB2	Maris	HPO	06:27:00	06:33:00	0:06:00
Prefeed	81AB2	Natasha	HPO , lateral right eye	06:39:00	06:43:00	0:04:00
Prefeed	81AB2	Maris	HPO , lateral right eye	07:54:00	08:07:00	0:13:00
Prefeed	81AB3	Maris	HPO, lateral right eye	00:01:00	00:08:00	0:07:00
Prefeed	81AB3	Maris	HPO, lateral right eye	02:29:00	02:32:00	0:03:00
Postfeed	81AB4	Marina	HPO, lateral right eye	01:13:00	02:03:00	0:50:00
Postfeed	81AB4	Marina	HPO	04:27:00	05:00:00	0:33:00
Postfeed	81AB4	Marina	firm melon press, HPO	08:04:00	08:33:00	0:29:00
Postfeed	81AB4	Maris	HPO, lateral right eye press	09:13:00	09:28:00	0:15:00
Postfeed	81AB4	Marina	HPO	10:00:00	10:13:00	0:13:00
Postfeed	81AB4	Maris	HPO	10:13:00	10:52:00	0:39:00
Postfeed	81AB5	Marina	HPO	00:53:00	01:29:00	0:36:00
Postfeed	81AB5	Marina	HPO	01:55:00	02:01:00	0:06:00
Postfeed	81AB5	Marina	Bubble scants, Lateral right eye	02:22:00	02:41:00	0:19:00	View partially obstructed by observers holding up mirror
Postfeed	81AB5	Natasha	HPO, lateral right eye	03:33:00	03:43:00	0:10:00
Postfeed	81AB5	Maris	HPO, firm melon press	05:31:00	05:39:00	0:08:00
Maris Mark Test
Prefeed	82AB1	Marina	Comes up to mirror leaves and immediately comes back twice	00:30:00	00:54:00	0:24:00
Prefeed	82AB1	Natasha	Firm melon press, bubble bite	03:45:00	03:53:00	0:08:00
Prefeed	82AB1	Natasha	firm melon press, HPO	08:34:00	08:44:00	0:10:00
Prefeed	82AB2	Kathy	See notes column	00:02:00	00:11:00	0:09:00	Not counted as a bout, but possible far view lateral right eye from Kathy
Prefeed	82AB2	Natasha	firm melon press, bubble production	05:11:00	05:17:00	0:06:00
Prefeed	82AB3	Natasha	Firm melon press, bubble bite	02:34:00	02:43:00	0:09:00
Prefeed	82AB3	Natasha	HPO , firm melon press, lateral left eye	09:00:00	09:11:00	0:11:00
Postfeed	82AB6	Natasha	firm melon press, bubbles	02:42:00	02:52:00	0:10:00
Postfeed	82AB6	Maris	Lateral right eye	04:27:00	04:35:00	0:08:00
Maris Mark Test
Prefeed	83AB1	Natasha	HPO , HVO	00:24:00	00:35:00	0:11:00
Prefeed	83AB1	Natasha	HPO to lateral right eye	08:17:00	08:29:00	0:12:00
Prefeed	83AB2	Kathy	Far view HPO (not counted as a bout)	01:07:00	01:13:00	0:06:00
Mark Test Natasha
Prefeed	84AB1	Natasha	HPO, HVO	00:37:00	00:43:00	0:06:00
Prefeed	84AB1	Maris	Lateral right eye	00:46:00	00:52:00	0:06:00
Prefeed	84AB1	Natasha	HPO	05:48:00	06:02:00	0:14:00
Prefeed	84AB2	Kathy	Possible far view, unlikely HPO (not counted as a bout), see notes	01:29:00	02:24:00	0:55:00	Kathy is oriented to the mirror, but she is far away she is in a different pool. Stationing behavior is likely not mirror induced.
Mark Test Maris
Prefeed	85AB1	Natasha	HPO, lateral right eye	00:37:00	00:52:00	0:15:00
Prefeed	85AB2	Kathy	Far view HPO, bubble bite (not counted as a bout)	05:24:00	06:02:00	0:38:00	Bubble bite is not repetive so it cannot be counted as self-directed behavior
Prefeed	85AB2	Kathy	Far view HPO (not counted as a bout)	07:04:00	07:21:00	0:17:00
Prefeed	85AB3	Natasha	dhb, lateral right eye	04:08:00	04:11:00	0:03:00
Prefeed	85AB3	Kathy	Far view HPO (not counted as a bout)	05:44:00	06:02:00	0:18:00
Mark Test Natasha
Prefeed	86AB1	Maris	firm melon press, lateral right eye	00:29:00	00:36:00	0:07:00
Mark Test Maris							Whales do not come up to mirror in tapes 87 and 88 supposed to be mark for Maris and Natasha respectively
Prefeed	89AB1	Natasha	HVO, HPO	00:24:00	00:29:00	0:05:00
Prefeed	89AB1	Maris	Lateral left eye to lateral right eye?, unclear (see notes)	00:31:00	00:34:00	0:03:00	View is obstructed by the setting up of equipment, hard to determine what behavior she exhibited so its is discounted
Prefeed	89AB1	Maris	firm melon press, vertical head nod (single and slow), HPO	00:46:00	00:56:00	0:10:00
Prefeed	89AB1	Maris	Vertical head nod, firm melon press, HVO	01:11:00	01:16:00	0:05:00
Prefeed	89AB1	Maris	Head waggle, melon touch	04:49:00	04:57:00	0:08:00
Postfeed	89AB6	Maris	firm melon press, HPO, firm melon press, HPO	07:35:00	07:49:00	0:14:00
Mark Test Maris
Prefeed	90AB1	Maris	lateral right eye	07:37:00	07:43:00	0:06:00
Mark Test Natasha							Whales do not come up to mirror in tape 91, it was a mark test for Natasha
Prefeed	92AB1	Natasha	HPO , vertical head nod, horizontal head shake, firm melon press	00:53:00	02:30:00	1:37:00
Mark Test Natasha							No whales at mirror
Mark Test Natasha
Prefeed	94AB1	Maris	Vertical head nod (slow, not repeated)	01:17:00	01:20:00	0:03:00
Mark Test Maris
Prefeed	95AB1	Maris	Lateral right eye, HPO	01:11:00	01:17:00	0:06:00
Mark Test Maris							Whales do not come up to mirror in tape 96, it was a mark test for Maris
Prefeed	97AB1	Natasha	Firm , firm melon press	02:27:00	02:30:00	0:03:00
Prefeed	97AB1	Natasha	Possible HPO	03:21:00	03:30:00	0:09:00	Camera angle is poor
Postfeed	97AB5	Natasha	HPO	01:06:00	01:22:00	0:16:00
Postfeed	97AB5	Unknown	HPO	02:17:00	02:20:00	0:03:00	Camera is too zoomed in, but the whale appears to be Natasha
Mark Test Maris
Prefeed	98AB1	Maris	Bubble stream	00:06:00	00:10:00	0:04:00
Postfeed	98AB3	Maris	Barrel roll, but Maris is not oriented to the mirror	07:00:00	07:04:00	0:04:00	Not counted as mark-directed behavior or bout
Postfeed	98AB6	Maris	Barrel roll, but Maris is not oriented to the mirror	02:16:00	02:21:00	0:05:00	Not counted as mark-directed behavior or bout
Mark Test Maris
Prefeed	99AB1	Kathy	Sucks leaf in and spits it out	00:00:00	00:03:00	0:03:00
Prefeed	99AB1	Kathy	Possible HPO	00:27:00	00:33:00	0:06:00	Poor camera angle, diffucult to determine if Kathy is orienting to the mirror
Prefeed	99AB1	Kathy	Slight open mouth	03:21:00	03:24:00	0:03:00
Prefeed	99AB1	Kathy	Open and clouse mouth	04:51:00	04:56:00	0:05:00
Prefeed	99AB2	Unknown	HPO	01:06:00	01:12:00	0:06:00	Camera Angle Poor too zoomed in
Prefeed	99AB2	Unknown	HPO	02:17:00	02:20:00	0:03:00	Camera Angle Poor too zoomed in
Postfeed	99AB5	Natasha	Comes up to mirror, leaves and immediately returns	05:02:00	05:06:00	0:04:00
Postfeed	99AB6	Natasha	HPO, lateral left eye, firm melon press	04:02:00	04:09:00	0:07:00
Postfeed	99AB6	Natasha	Lateral left to HPO	05:57:00	06:04:00	0:07:00
